# Supplementary material for: Mild drought in the vegetative stage induces phenotypic, gene expression, and DNA methylation plasticity in Arabidopsis but no transgenerational effects
Source: J Exp Bot. 2020 Mar 13;71(12):3588–602. doi: 10.1093/jxb/eraa132 (PMC7307858; doi:10.1093/jxb/eraa132)
Supplement: eraa132_suppl_supplementary_Table_S7 [file eraa132_suppl_supplementary_table_s7.xlsx]

## Sheet: Sheet1
Chr	start	stop	context	type
Chr1	1155839	1155839	CG	hyper
Chr1	2337277	2337277	CG	hyper
Chr1	3471113	3471113	CG	hyper
Chr1	3608412	3608412	CG	hyper
Chr1	3724539	3724539	CG	hyper
Chr1	4380042	4380042	CG	hyper
Chr1	5542138	5542138	CG	hyper
Chr1	5737099	5737099	CG	hyper
Chr1	5745954	5745954	CG	hyper
Chr1	5839903	5839903	CG	hyper
Chr1	6036002	6036002	CG	hyper
Chr1	7147971	7147971	CG	hyper
Chr1	7303160	7303160	CG	hyper
Chr1	7589873	7589873	CG	hyper
Chr1	8750545	8750545	CG	hyper
Chr1	9525935	9525935	CG	hyper
Chr1	9766503	9766503	CG	hyper
Chr1	11044753	11044753	CG	hyper
Chr1	11553644	11553644	CG	hyper
Chr1	11588233	11588233	CG	hyper
Chr1	12125553	12125553	CG	hyper
Chr1	12419167	12419167	CG	hyper
Chr1	12504309	12504309	CG	hyper
Chr1	13163638	13163638	CG	hyper
Chr1	13721109	13721109	CG	hyper
Chr1	14011222	14011222	CG	hyper
Chr1	17059352	17059352	CG	hyper
Chr1	19644806	19644806	CG	hyper
Chr1	19999721	19999721	CG	hyper
Chr1	20862898	20862898	CG	hyper
Chr1	21685684	21685684	CG	hyper
Chr1	24116053	24116053	CG	hyper
Chr1	24260453	24260453	CG	hyper
Chr1	24738845	24738845	CG	hyper
Chr1	25199091	25199091	CG	hyper
Chr1	25500055	25500055	CG	hyper
Chr1	27391225	27391225	CG	hyper
Chr1	28720890	28720890	CG	hyper
Chr1	29406167	29406167	CG	hyper
Chr1	29565933	29565933	CG	hyper
Chr1	30227995	30227995	CG	hyper
Chr2	307753	307753	CG	hyper
Chr2	308163	308163	CG	hyper
Chr2	618009	618009	CG	hyper
Chr2	661952	661952	CG	hyper
Chr2	664970	664970	CG	hyper
Chr2	861038	861038	CG	hyper
Chr2	957977	957977	CG	hyper
Chr2	2324777	2324777	CG	hyper
Chr2	2354671	2354671	CG	hyper
Chr2	4042890	4042890	CG	hyper
Chr2	6388856	6388856	CG	hyper
Chr2	7391588	7391588	CG	hyper
Chr2	7917895	7917895	CG	hyper
Chr2	7966530	7966530	CG	hyper
Chr2	8263822	8263822	CG	hyper
Chr2	8750861	8750861	CG	hyper
Chr2	9412669	9412669	CG	hyper
Chr2	9666119	9666119	CG	hyper
Chr2	9944342	9944342	CG	hyper
Chr2	10313649	10313649	CG	hyper
Chr2	10544048	10544048	CG	hyper
Chr2	11006420	11006420	CG	hyper
Chr2	11785460	11785460	CG	hyper
Chr2	12427229	12427229	CG	hyper
Chr2	13322779	13322779	CG	hyper
Chr2	13688555	13688555	CG	hyper
Chr2	14251407	14251407	CG	hyper
Chr2	14656458	14656458	CG	hyper
Chr3	431609	431609	CG	hyper
Chr3	1770881	1770881	CG	hyper
Chr3	4071885	4071885	CG	hyper
Chr3	5331962	5331962	CG	hyper
Chr3	5650623	5650623	CG	hyper
Chr3	5757379	5757379	CG	hyper
Chr3	5759964	5759964	CG	hyper
Chr3	5769470	5769470	CG	hyper
Chr3	5773713	5773713	CG	hyper
Chr3	5918402	5918402	CG	hyper
Chr3	5974038	5974038	CG	hyper
Chr3	6030240	6030240	CG	hyper
Chr3	6091485	6091485	CG	hyper
Chr3	6143828	6143828	CG	hyper
Chr3	6712064	6712064	CG	hyper
Chr3	8027078	8027078	CG	hyper
Chr3	8160635	8160635	CG	hyper
Chr3	8162153	8162153	CG	hyper
Chr3	8256069	8256069	CG	hyper
Chr3	8317807	8317807	CG	hyper
Chr3	9351852	9351852	CG	hyper
Chr3	10784260	10784260	CG	hyper
Chr3	11268507	11268507	CG	hyper
Chr3	15208106	15208106	CG	hyper
Chr3	15790854	15790854	CG	hyper
Chr3	17252294	17252294	CG	hyper
Chr3	18121749	18121749	CG	hyper
Chr3	18756394	18756394	CG	hyper
Chr3	18957340	18957340	CG	hyper
Chr3	19085660	19085660	CG	hyper
Chr3	19434186	19434186	CG	hyper
Chr3	19485236	19485236	CG	hyper
Chr3	19663276	19663276	CG	hyper
Chr3	19932029	19932029	CG	hyper
Chr3	20125636	20125636	CG	hyper
Chr3	20191168	20191168	CG	hyper
Chr3	20383029	20383029	CG	hyper
Chr3	20388225	20388225	CG	hyper
Chr3	20545314	20545314	CG	hyper
Chr3	20746715	20746715	CG	hyper
Chr3	20834445	20834445	CG	hyper
Chr3	21018802	21018802	CG	hyper
Chr3	21432599	21432599	CG	hyper
Chr3	21644100	21644100	CG	hyper
Chr3	21867200	21867200	CG	hyper
Chr3	22065004	22065004	CG	hyper
Chr3	22969078	22969078	CG	hyper
Chr3	23056522	23056522	CG	hyper
Chr3	23455353	23455353	CG	hyper
Chr4	974725	974725	CG	hyper
Chr4	1012704	1012704	CG	hyper
Chr4	1124681	1124681	CG	hyper
Chr4	1193588	1193588	CG	hyper
Chr4	1194688	1194688	CG	hyper
Chr4	1221340	1221340	CG	hyper
Chr4	2752244	2752244	CG	hyper
Chr4	2760652	2760652	CG	hyper
Chr4	3044445	3044445	CG	hyper
Chr4	3055127	3055127	CG	hyper
Chr4	5445327	5445327	CG	hyper
Chr4	5638948	5638948	CG	hyper
Chr4	5788220	5788220	CG	hyper
Chr4	6186167	6186167	CG	hyper
Chr4	7467360	7467360	CG	hyper
Chr4	8423388	8423388	CG	hyper
Chr4	8521900	8521900	CG	hyper
Chr4	11333413	11333413	CG	hyper
Chr4	11338736	11338736	CG	hyper
Chr4	13737021	13737021	CG	hyper
Chr4	14042031	14042031	CG	hyper
Chr4	16125509	16125509	CG	hyper
Chr4	18223035	18223035	CG	hyper
Chr5	710725	710725	CG	hyper
Chr5	901767	901767	CG	hyper
Chr5	1201530	1201530	CG	hyper
Chr5	1598243	1598243	CG	hyper
Chr5	2197083	2197083	CG	hyper
Chr5	5758059	5758059	CG	hyper
Chr5	6352968	6352968	CG	hyper
Chr5	8882751	8882751	CG	hyper
Chr5	10740625	10740625	CG	hyper
Chr5	14982438	14982438	CG	hyper
Chr5	15440308	15440308	CG	hyper
Chr5	15568767	15568767	CG	hyper
Chr5	16546740	16546740	CG	hyper
Chr5	17249045	17249045	CG	hyper
Chr5	18030885	18030885	CG	hyper
Chr5	18542465	18542465	CG	hyper
Chr5	21878816	21878816	CG	hyper
Chr5	22274283	22274283	CG	hyper
Chr5	22678040	22678040	CG	hyper
Chr5	23492427	23492427	CG	hyper
Chr5	24232361	24232361	CG	hyper
Chr5	24243857	24243857	CG	hyper
Chr5	24637367	24637367	CG	hyper
Chr5	25597202	25597202	CG	hyper
Chr5	26314379	26314379	CG	hyper
Chr1	774361	774361	CG	hypo
Chr1	2483923	2483923	CG	hypo
Chr1	2502136	2502136	CG	hypo
Chr1	4030271	4030271	CG	hypo
Chr1	4123886	4123886	CG	hypo
Chr1	5095583	5095583	CG	hypo
Chr1	7287561	7287561	CG	hypo
Chr1	7620482	7620482	CG	hypo
Chr1	10086995	10086995	CG	hypo
Chr1	10266328	10266328	CG	hypo
Chr1	11394506	11394506	CG	hypo
Chr1	23085924	23085924	CG	hypo
Chr1	26674173	26674173	CG	hypo
Chr1	26878563	26878563	CG	hypo
Chr1	26886050	26886050	CG	hypo
Chr1	27916728	27916728	CG	hypo
Chr1	28657510	28657510	CG	hypo
Chr1	30263354	30263354	CG	hypo
Chr2	220292	220292	CG	hypo
Chr2	3737696	3737696	CG	hypo
Chr2	3905869	3905869	CG	hypo
Chr2	3966605	3966605	CG	hypo
Chr2	4810014	4810014	CG	hypo
Chr2	6724144	6724144	CG	hypo
Chr2	6834258	6834258	CG	hypo
Chr2	8130127	8130127	CG	hypo
Chr2	8142998	8142998	CG	hypo
Chr2	8189060	8189060	CG	hypo
Chr2	8295702	8295702	CG	hypo
Chr2	9637685	9637685	CG	hypo
Chr2	9834455	9834455	CG	hypo
Chr2	9952350	9952350	CG	hypo
Chr2	9996377	9996377	CG	hypo
Chr2	10217341	10217341	CG	hypo
Chr2	10823755	10823755	CG	hypo
Chr2	14650770	14650770	CG	hypo
Chr2	19654302	19654302	CG	hypo
Chr2	19697782	19697782	CG	hypo
Chr3	1862406	1862406	CG	hypo
Chr3	4349769	4349769	CG	hypo
Chr3	4966050	4966050	CG	hypo
Chr3	5170521	5170521	CG	hypo
Chr3	6102990	6102990	CG	hypo
Chr3	6143846	6143846	CG	hypo
Chr3	7622924	7622924	CG	hypo
Chr3	7623056	7623056	CG	hypo
Chr3	8018197	8018197	CG	hypo
Chr3	8256327	8256327	CG	hypo
Chr3	8411373	8411373	CG	hypo
Chr3	12173812	12173812	CG	hypo
Chr3	12573292	12573292	CG	hypo
Chr3	14946867	14946867	CG	hypo
Chr3	15808277	15808277	CG	hypo
Chr3	16226930	16226930	CG	hypo
Chr3	17290672	17290672	CG	hypo
Chr3	18547422	18547422	CG	hypo
Chr3	18679278	18679278	CG	hypo
Chr3	18937152	18937152	CG	hypo
Chr3	18957422	18957422	CG	hypo
Chr3	19151845	19151845	CG	hypo
Chr3	19202795	19202795	CG	hypo
Chr3	19375093	19375093	CG	hypo
Chr3	19663243	19663243	CG	hypo
Chr3	19663260	19663260	CG	hypo
Chr3	19685427	19685427	CG	hypo
Chr3	19793258	19793258	CG	hypo
Chr3	20043038	20043038	CG	hypo
Chr3	20372667	20372667	CG	hypo
Chr3	20490060	20490060	CG	hypo
Chr3	20498232	20498232	CG	hypo
Chr3	20650137	20650137	CG	hypo
Chr3	20701629	20701629	CG	hypo
Chr3	20750055	20750055	CG	hypo
Chr3	20886809	20886809	CG	hypo
Chr3	21321210	21321210	CG	hypo
Chr3	21359284	21359284	CG	hypo
Chr3	21385773	21385773	CG	hypo
Chr3	21586281	21586281	CG	hypo
Chr3	21681988	21681988	CG	hypo
Chr3	21916296	21916296	CG	hypo
Chr3	21989196	21989196	CG	hypo
Chr3	22099211	22099211	CG	hypo
Chr3	22104579	22104579	CG	hypo
Chr3	22104592	22104592	CG	hypo
Chr3	22132710	22132710	CG	hypo
Chr3	22675705	22675705	CG	hypo
Chr4	450106	450106	CG	hypo
Chr4	1294460	1294460	CG	hypo
Chr4	1325167	1325167	CG	hypo
Chr4	2564279	2564279	CG	hypo
Chr4	3400729	3400729	CG	hypo
Chr4	4601000	4601000	CG	hypo
Chr4	5170463	5170463	CG	hypo
Chr4	6470529	6470529	CG	hypo
Chr4	10306495	10306495	CG	hypo
Chr4	13623070	13623070	CG	hypo
Chr4	14160565	14160565	CG	hypo
Chr4	14599800	14599800	CG	hypo
Chr5	1972695	1972695	CG	hypo
Chr5	2057376	2057376	CG	hypo
Chr5	2881492	2881492	CG	hypo
Chr5	4596265	4596265	CG	hypo
Chr5	5545036	5545036	CG	hypo
Chr5	7107907	7107907	CG	hypo
Chr5	9493630	9493630	CG	hypo
Chr5	9713568	9713568	CG	hypo
Chr5	10545002	10545002	CG	hypo
Chr5	10740808	10740808	CG	hypo
Chr5	12794435	12794435	CG	hypo
Chr5	15996603	15996603	CG	hypo
Chr5	17387336	17387336	CG	hypo
Chr5	17749891	17749891	CG	hypo
Chr5	18269922	18269922	CG	hypo
Chr5	19587647	19587647	CG	hypo
Chr5	20868468	20868468	CG	hypo
Chr5	22852075	22852075	CG	hypo
Chr5	23459752	23459752	CG	hypo
Chr5	25627398	25627398	CG	hypo
Chr5	25682385	25682385	CG	hypo
Chr5	25803241	25803241	CG	hypo
