# Supplementary material for: Mild drought in the vegetative stage induces phenotypic, gene expression, and DNA methylation plasticity in Arabidopsis but no transgenerational effects
Source: J Exp Bot. 2020 Mar 13;71(12):3588–602. doi: 10.1093/jxb/eraa132 (PMC7307858; doi:10.1093/jxb/eraa132)
Supplement: eraa132_suppl_supplementary_Table_S8 [file eraa132_suppl_supplementary_table_s8.xlsx]

## Sheet: Sheet1
Chr	start	stop	context	type
Chr1	3199101	3199200	CG	hyper
Chr1	3932801	3932900	CG	hyper
Chr1	4753701	4753800	CG	hyper
Chr1	6212001	6212100	CG	hyper
Chr1	8622001	8622100	CG	hyper
Chr1	10144501	10144600	CG	hyper
Chr1	12021801	12021900	CG	hyper
Chr1	12576101	12576200	CG	hyper
Chr1	25245801	25245900	CG	hyper
Chr1	27710701	27710800	CG	hyper
Chr1	28614301	28614400	CG	hyper
Chr1	29316701	29316800	CG	hyper
Chr2	249201	249300	CG	hyper
Chr2	1595301	1595400	CG	hyper
Chr2	2280301	2280400	CG	hyper
Chr2	3312401	3312500	CG	hyper
Chr2	7491001	7491100	CG	hyper
Chr2	9385301	9385400	CG	hyper
Chr2	19381701	19381800	CG	hyper
Chr3	159401	159500	CG	hyper
Chr3	5757601	5757700	CG	hyper
Chr3	5983601	5983700	CG	hyper
Chr3	6793901	6794000	CG	hyper
Chr3	12236901	12237000	CG	hyper
Chr3	19516801	19516900	CG	hyper
Chr3	20853601	20853700	CG	hyper
Chr3	21093901	21094000	CG	hyper
Chr4	994301	994400	CG	hyper
Chr4	2613101	2613200	CG	hyper
Chr5	9290501	9290600	CG	hyper
Chr5	12092901	12093000	CG	hyper
Chr5	18011501	18011600	CG	hyper
Chr5	18859001	18859100	CG	hyper
Chr5	25472801	25472900	CG	hyper
Chr1	29534901	29535000	CG	hypo
Chr2	66501	66600	CG	hypo
Chr2	279801	279900	CG	hypo
Chr2	333901	334000	CG	hypo
Chr2	2955601	2955700	CG	hypo
Chr3	14070901	14071000	CG	hypo
Chr3	15956301	15956400	CG	hypo
Chr3	17437901	17438000	CG	hypo
Chr3	18645901	18646000	CG	hypo
Chr3	19119601	19119700	CG	hypo
Chr3	19373501	19373600	CG	hypo
Chr3	20034501	20034600	CG	hypo
Chr3	20445601	20445700	CG	hypo
Chr3	20701401	20701500	CG	hypo
Chr3	21067501	21067600	CG	hypo
Chr4	1267401	1267500	CG	hypo
Chr5	9847501	9847600	CG	hypo
Chr5	14748301	14748400	CG	hypo
Chr5	19234601	19234700	CG	hypo
Chr1	11066801	11067000	CHG	hyper
Chr2	4641101	4641200	CHG	hyper
Chr2	4954901	4955000	CHG	hyper
Chr2	11346601	11346700	CHG	hyper
Chr3	10749301	10749400	CHG	hyper
Chr3	15896101	15896200	CHG	hyper
Chr4	2663501	2663600	CHG	hyper
Chr4	16325301	16325400	CHG	hyper
Chr5	6969701	6969800	CHG	hyper
Chr5	10786101	10786200	CHG	hyper
Chr1	13788301	13788400	CHG	hypo
Chr2	4170401	4170500	CHG	hypo
Chr2	5213301	5213400	CHG	hypo
Chr2	8565201	8565300	CHG	hypo
Chr2	10233301	10233400	CHG	hypo
Chr3	12212101	12212200	CHG	hypo
Chr3	14197901	14198000	CHG	hypo
Chr5	12971001	12971100	CHG	hypo
Chr1	201	300	CHH	hyper
Chr1	55701	55800	CHH	hyper
Chr1	56201	56300	CHH	hyper
Chr1	433001	433100	CHH	hyper
Chr1	587801	588000	CHH	hyper
Chr1	1194701	1194800	CHH	hyper
Chr1	1195001	1195100	CHH	hyper
Chr1	1705401	1705500	CHH	hyper
Chr1	1975901	1976100	CHH	hyper
Chr1	1976801	1976900	CHH	hyper
Chr1	3023701	3023800	CHH	hyper
Chr1	3414101	3414200	CHH	hyper
Chr1	4770501	4770600	CHH	hyper
Chr1	5356801	5356900	CHH	hyper
Chr1	5437701	5437800	CHH	hyper
Chr1	5657501	5657600	CHH	hyper
Chr1	5799001	5799100	CHH	hyper
Chr1	5966601	5966700	CHH	hyper
Chr1	6234101	6234200	CHH	hyper
Chr1	6514701	6514800	CHH	hyper
Chr1	6538901	6539000	CHH	hyper
Chr1	6575301	6575400	CHH	hyper
Chr1	6715401	6715500	CHH	hyper
Chr1	6744101	6744200	CHH	hyper
Chr1	7023501	7023600	CHH	hyper
Chr1	7024401	7024500	CHH	hyper
Chr1	7077901	7078000	CHH	hyper
Chr1	7241101	7241300	CHH	hyper
Chr1	7283501	7283600	CHH	hyper
Chr1	7355401	7355500	CHH	hyper
Chr1	7714901	7715000	CHH	hyper
Chr1	7762001	7762100	CHH	hyper
Chr1	7960501	7960600	CHH	hyper
Chr1	7985101	7985200	CHH	hyper
Chr1	8170001	8170100	CHH	hyper
Chr1	8236101	8236200	CHH	hyper
Chr1	8276501	8276600	CHH	hyper
Chr1	8277601	8277700	CHH	hyper
Chr1	8278701	8278900	CHH	hyper
Chr1	8392201	8392300	CHH	hyper
Chr1	8457101	8457200	CHH	hyper
Chr1	8461001	8461100	CHH	hyper
Chr1	8472901	8473000	CHH	hyper
Chr1	8573401	8573500	CHH	hyper
Chr1	8690301	8690400	CHH	hyper
Chr1	8870101	8870200	CHH	hyper
Chr1	8899301	8899400	CHH	hyper
Chr1	9177701	9177800	CHH	hyper
Chr1	9236901	9237000	CHH	hyper
Chr1	9335501	9335600	CHH	hyper
Chr1	9367401	9367500	CHH	hyper
Chr1	9587201	9587300	CHH	hyper
Chr1	9681001	9681100	CHH	hyper
Chr1	9691101	9691300	CHH	hyper
Chr1	9755401	9755500	CHH	hyper
Chr1	9756401	9756500	CHH	hyper
Chr1	9903901	9904000	CHH	hyper
Chr1	9926001	9926100	CHH	hyper
Chr1	10144901	10145000	CHH	hyper
Chr1	10206901	10207000	CHH	hyper
Chr1	10507001	10507200	CHH	hyper
Chr1	10554901	10555000	CHH	hyper
Chr1	10703001	10703100	CHH	hyper
Chr1	10802601	10802700	CHH	hyper
Chr1	10915901	10916000	CHH	hyper
Chr1	10932601	10932700	CHH	hyper
Chr1	11129001	11129100	CHH	hyper
Chr1	11259401	11259500	CHH	hyper
Chr1	11287401	11287500	CHH	hyper
Chr1	11736701	11736800	CHH	hyper
Chr1	11805101	11805300	CHH	hyper
Chr1	11805901	11806000	CHH	hyper
Chr1	11817701	11817800	CHH	hyper
Chr1	11893701	11893800	CHH	hyper
Chr1	12080001	12080100	CHH	hyper
Chr1	12218901	12219000	CHH	hyper
Chr1	12286501	12286600	CHH	hyper
Chr1	12303001	12303200	CHH	hyper
Chr1	12310801	12310900	CHH	hyper
Chr1	12337701	12337800	CHH	hyper
Chr1	12365201	12365300	CHH	hyper
Chr1	12578001	12578100	CHH	hyper
Chr1	12733101	12733300	CHH	hyper
Chr1	12818301	12818400	CHH	hyper
Chr1	12874801	12874900	CHH	hyper
Chr1	12876301	12876500	CHH	hyper
Chr1	12930201	12930300	CHH	hyper
Chr1	13070601	13070700	CHH	hyper
Chr1	13111901	13112000	CHH	hyper
Chr1	13130001	13130100	CHH	hyper
Chr1	13134901	13135000	CHH	hyper
Chr1	13167001	13167100	CHH	hyper
Chr1	13171301	13171400	CHH	hyper
Chr1	13215501	13215600	CHH	hyper
Chr1	13259501	13259600	CHH	hyper
Chr1	13323901	13324000	CHH	hyper
Chr1	13686801	13686900	CHH	hyper
Chr1	13714501	13714600	CHH	hyper
Chr1	13870001	13870100	CHH	hyper
Chr1	13906801	13906900	CHH	hyper
Chr1	13981701	13981800	CHH	hyper
Chr1	14164501	14164600	CHH	hyper
Chr1	14192001	14192100	CHH	hyper
Chr1	14581701	14581800	CHH	hyper
Chr1	14609401	14609500	CHH	hyper
Chr1	14683701	14683800	CHH	hyper
Chr1	14705201	14705300	CHH	hyper
Chr1	14711201	14711300	CHH	hyper
Chr1	14721001	14721100	CHH	hyper
Chr1	14890801	14890900	CHH	hyper
Chr1	14956101	14956200	CHH	hyper
Chr1	14965701	14965900	CHH	hyper
Chr1	14998801	14998900	CHH	hyper
Chr1	15013601	15013700	CHH	hyper
Chr1	15019601	15019700	CHH	hyper
Chr1	15023701	15023800	CHH	hyper
Chr1	15144901	15145000	CHH	hyper
Chr1	15436501	15436600	CHH	hyper
Chr1	15635801	15635900	CHH	hyper
Chr1	15945301	15945400	CHH	hyper
Chr1	16258901	16259000	CHH	hyper
Chr1	16291601	16291700	CHH	hyper
Chr1	16299001	16299200	CHH	hyper
Chr1	16303201	16303300	CHH	hyper
Chr1	16327001	16327100	CHH	hyper
Chr1	16341301	16341400	CHH	hyper
Chr1	16418801	16418900	CHH	hyper
Chr1	16562301	16562400	CHH	hyper
Chr1	16605501	16605600	CHH	hyper
Chr1	16673601	16673700	CHH	hyper
Chr1	16841201	16841300	CHH	hyper
Chr1	16842801	16842900	CHH	hyper
Chr1	16843201	16843300	CHH	hyper
Chr1	16938501	16938600	CHH	hyper
Chr1	16966401	16966500	CHH	hyper
Chr1	16967701	16967800	CHH	hyper
Chr1	17006901	17007000	CHH	hyper
Chr1	17094601	17094700	CHH	hyper
Chr1	17111301	17111400	CHH	hyper
Chr1	17279601	17279700	CHH	hyper
Chr1	17293301	17293400	CHH	hyper
Chr1	17335501	17335600	CHH	hyper
Chr1	17449501	17449600	CHH	hyper
Chr1	17507101	17507200	CHH	hyper
Chr1	17572001	17572100	CHH	hyper
Chr1	17579101	17579200	CHH	hyper
Chr1	17686001	17686100	CHH	hyper
Chr1	17937901	17938000	CHH	hyper
Chr1	18088301	18088400	CHH	hyper
Chr1	18321201	18321300	CHH	hyper
Chr1	18849001	18849100	CHH	hyper
Chr1	19145701	19145800	CHH	hyper
Chr1	19226401	19226500	CHH	hyper
Chr1	19236601	19236700	CHH	hyper
Chr1	19248201	19248300	CHH	hyper
Chr1	19249101	19249200	CHH	hyper
Chr1	19268701	19268800	CHH	hyper
Chr1	19303901	19304100	CHH	hyper
Chr1	19736201	19736300	CHH	hyper
Chr1	19780601	19780700	CHH	hyper
Chr1	19781001	19781100	CHH	hyper
Chr1	19808901	19809000	CHH	hyper
Chr1	19933401	19933500	CHH	hyper
Chr1	20208001	20208100	CHH	hyper
Chr1	20509201	20509300	CHH	hyper
Chr1	20520301	20520700	CHH	hyper
Chr1	20687201	20687300	CHH	hyper
Chr1	20979601	20979700	CHH	hyper
Chr1	21105101	21105200	CHH	hyper
Chr1	21131901	21132000	CHH	hyper
Chr1	21260501	21260800	CHH	hyper
Chr1	21525001	21525300	CHH	hyper
Chr1	21529601	21529700	CHH	hyper
Chr1	21790601	21790700	CHH	hyper
Chr1	21991101	21991300	CHH	hyper
Chr1	22059001	22059100	CHH	hyper
Chr1	22129501	22129600	CHH	hyper
Chr1	22163301	22163400	CHH	hyper
Chr1	22165801	22165900	CHH	hyper
Chr1	22482701	22482800	CHH	hyper
Chr1	22695001	22695100	CHH	hyper
Chr1	22751601	22751700	CHH	hyper
Chr1	22828601	22828700	CHH	hyper
Chr1	22850801	22850900	CHH	hyper
Chr1	22890501	22890700	CHH	hyper
Chr1	22994001	22994100	CHH	hyper
Chr1	23152601	23152700	CHH	hyper
Chr1	23152901	23153000	CHH	hyper
Chr1	23477101	23477200	CHH	hyper
Chr1	23710601	23710700	CHH	hyper
Chr1	23723901	23724000	CHH	hyper
Chr1	23761501	23761600	CHH	hyper
Chr1	23876401	23876500	CHH	hyper
Chr1	23940801	23940900	CHH	hyper
Chr1	24027401	24027500	CHH	hyper
Chr1	24250901	24251000	CHH	hyper
Chr1	24356801	24356900	CHH	hyper
Chr1	24462401	24462500	CHH	hyper
Chr1	24741101	24741200	CHH	hyper
Chr1	24772501	24772600	CHH	hyper
Chr1	24831701	24831800	CHH	hyper
Chr1	24832501	24832600	CHH	hyper
Chr1	24917701	24917800	CHH	hyper
Chr1	25332401	25332500	CHH	hyper
Chr1	25779601	25779700	CHH	hyper
Chr1	26084101	26084200	CHH	hyper
Chr1	26140001	26140200	CHH	hyper
Chr1	26170001	26170100	CHH	hyper
Chr1	26197101	26197200	CHH	hyper
Chr1	26425601	26425700	CHH	hyper
Chr1	26650801	26651000	CHH	hyper
Chr1	27428801	27428900	CHH	hyper
Chr1	28105501	28105600	CHH	hyper
Chr1	28189001	28189100	CHH	hyper
Chr1	28293201	28293300	CHH	hyper
Chr1	28398301	28398400	CHH	hyper
Chr1	28731901	28732000	CHH	hyper
Chr1	28844101	28844200	CHH	hyper
Chr1	29078801	29078900	CHH	hyper
Chr1	29125801	29125900	CHH	hyper
Chr1	29474801	29474900	CHH	hyper
Chr1	29940301	29940400	CHH	hyper
Chr1	30254401	30254500	CHH	hyper
Chr2	144201	144300	CHH	hyper
Chr2	238501	238600	CHH	hyper
Chr2	254401	254500	CHH	hyper
Chr2	276801	276900	CHH	hyper
Chr2	395701	395800	CHH	hyper
Chr2	400201	400300	CHH	hyper
Chr2	423001	423100	CHH	hyper
Chr2	429201	429300	CHH	hyper
Chr2	472301	472400	CHH	hyper
Chr2	560201	560300	CHH	hyper
Chr2	637301	637400	CHH	hyper
Chr2	713701	713800	CHH	hyper
Chr2	716101	716200	CHH	hyper
Chr2	794801	794900	CHH	hyper
Chr2	904601	904700	CHH	hyper
Chr2	905501	905600	CHH	hyper
Chr2	914201	914300	CHH	hyper
Chr2	915201	915300	CHH	hyper
Chr2	980001	980100	CHH	hyper
Chr2	1085201	1085300	CHH	hyper
Chr2	1134201	1134300	CHH	hyper
Chr2	1260301	1260400	CHH	hyper
Chr2	1396701	1396900	CHH	hyper
Chr2	1399401	1399500	CHH	hyper
Chr2	1465901	1466000	CHH	hyper
Chr2	1549101	1549200	CHH	hyper
Chr2	1567301	1567400	CHH	hyper
Chr2	1617801	1617900	CHH	hyper
Chr2	1676401	1676500	CHH	hyper
Chr2	1685301	1685400	CHH	hyper
Chr2	1779301	1779400	CHH	hyper
Chr2	1905401	1905500	CHH	hyper
Chr2	2138801	2138900	CHH	hyper
Chr2	2178301	2178400	CHH	hyper
Chr2	2202601	2202700	CHH	hyper
Chr2	2217401	2217500	CHH	hyper
Chr2	2220201	2220300	CHH	hyper
Chr2	2294001	2294100	CHH	hyper
Chr2	2321701	2321800	CHH	hyper
Chr2	2604301	2604400	CHH	hyper
Chr2	2606001	2606100	CHH	hyper
Chr2	2641201	2641300	CHH	hyper
Chr2	2744101	2744200	CHH	hyper
Chr2	2923501	2923600	CHH	hyper
Chr2	2966101	2966200	CHH	hyper
Chr2	3013501	3013700	CHH	hyper
Chr2	3020601	3020700	CHH	hyper
Chr2	3061101	3061200	CHH	hyper
Chr2	3191401	3191500	CHH	hyper
Chr2	3213001	3213100	CHH	hyper
Chr2	3590201	3590300	CHH	hyper
Chr2	3957201	3957300	CHH	hyper
Chr2	3986201	3986400	CHH	hyper
Chr2	4021801	4021900	CHH	hyper
Chr2	4024501	4024600	CHH	hyper
Chr2	4146801	4146900	CHH	hyper
Chr2	4214801	4214900	CHH	hyper
Chr2	4340501	4340600	CHH	hyper
Chr2	4450801	4450900	CHH	hyper
Chr2	4456001	4456100	CHH	hyper
Chr2	4472201	4472300	CHH	hyper
Chr2	4474401	4474500	CHH	hyper
Chr2	4592401	4592500	CHH	hyper
Chr2	4834401	4834500	CHH	hyper
Chr2	5010601	5010700	CHH	hyper
Chr2	5049101	5049200	CHH	hyper
Chr2	5053601	5053700	CHH	hyper
Chr2	5054101	5054300	CHH	hyper
Chr2	5057701	5057800	CHH	hyper
Chr2	5515901	5516000	CHH	hyper
Chr2	5557601	5557700	CHH	hyper
Chr2	5583801	5583900	CHH	hyper
Chr2	5656801	5656900	CHH	hyper
Chr2	5780201	5780300	CHH	hyper
Chr2	5871101	5871200	CHH	hyper
Chr2	5968101	5968200	CHH	hyper
Chr2	6016901	6017000	CHH	hyper
Chr2	6319501	6319600	CHH	hyper
Chr2	6320201	6320300	CHH	hyper
Chr2	6339501	6339600	CHH	hyper
Chr2	6374001	6374100	CHH	hyper
Chr2	6429901	6430000	CHH	hyper
Chr2	6450801	6450900	CHH	hyper
Chr2	6513501	6513600	CHH	hyper
Chr2	6572101	6572200	CHH	hyper
Chr2	6610701	6610800	CHH	hyper
Chr2	6629401	6629500	CHH	hyper
Chr2	6661701	6661800	CHH	hyper
Chr2	6733101	6733200	CHH	hyper
Chr2	6739001	6739100	CHH	hyper
Chr2	6742101	6742200	CHH	hyper
Chr2	6893001	6893200	CHH	hyper
Chr2	7148401	7148500	CHH	hyper
Chr2	7169001	7169100	CHH	hyper
Chr2	7190501	7190600	CHH	hyper
Chr2	7247801	7247900	CHH	hyper
Chr2	7278801	7278900	CHH	hyper
Chr2	7375601	7375700	CHH	hyper
Chr2	7420801	7420900	CHH	hyper
Chr2	7448801	7448900	CHH	hyper
Chr2	7581601	7581700	CHH	hyper
Chr2	7701901	7702000	CHH	hyper
Chr2	7856601	7856700	CHH	hyper
Chr2	7905901	7906000	CHH	hyper
Chr2	7919801	7919900	CHH	hyper
Chr2	8009301	8009400	CHH	hyper
Chr2	8016401	8016700	CHH	hyper
Chr2	8075001	8075100	CHH	hyper
Chr2	8090801	8090900	CHH	hyper
Chr2	8233301	8233400	CHH	hyper
Chr2	8382201	8382300	CHH	hyper
Chr2	8529001	8529100	CHH	hyper
Chr2	8538001	8538100	CHH	hyper
Chr2	8765601	8765700	CHH	hyper
Chr2	8884401	8884500	CHH	hyper
Chr2	8914401	8914500	CHH	hyper
Chr2	8914701	8914800	CHH	hyper
Chr2	8917301	8917400	CHH	hyper
Chr2	8939501	8939600	CHH	hyper
Chr2	8993901	8994000	CHH	hyper
Chr2	9064001	9064200	CHH	hyper
Chr2	9091101	9091200	CHH	hyper
Chr2	9126001	9126100	CHH	hyper
Chr2	9425401	9425500	CHH	hyper
Chr2	9594601	9594700	CHH	hyper
Chr2	9595601	9595700	CHH	hyper
Chr2	9692201	9692300	CHH	hyper
Chr2	9693001	9693100	CHH	hyper
Chr2	9855701	9855800	CHH	hyper
Chr2	9896701	9896800	CHH	hyper
Chr2	10009001	10009100	CHH	hyper
Chr2	10144901	10145000	CHH	hyper
Chr2	10239201	10239300	CHH	hyper
Chr2	10255701	10255800	CHH	hyper
Chr2	10406601	10406700	CHH	hyper
Chr2	10413501	10413600	CHH	hyper
Chr2	10435101	10435200	CHH	hyper
Chr2	10541701	10541800	CHH	hyper
Chr2	10842301	10842400	CHH	hyper
Chr2	11266001	11266100	CHH	hyper
Chr2	11309101	11309200	CHH	hyper
Chr2	11363001	11363100	CHH	hyper
Chr2	11367201	11367300	CHH	hyper
Chr2	11373401	11373500	CHH	hyper
Chr2	11549901	11550000	CHH	hyper
Chr2	11739901	11740000	CHH	hyper
Chr2	11991601	11991700	CHH	hyper
Chr2	12578501	12578600	CHH	hyper
Chr2	12802501	12802600	CHH	hyper
Chr2	12833701	12833800	CHH	hyper
Chr2	13127301	13127400	CHH	hyper
Chr2	13160401	13160500	CHH	hyper
Chr2	13267801	13267900	CHH	hyper
Chr2	13634601	13634700	CHH	hyper
Chr2	14290101	14290200	CHH	hyper
Chr2	14334701	14334800	CHH	hyper
Chr2	14458001	14458100	CHH	hyper
Chr2	15140501	15140600	CHH	hyper
Chr2	15402101	15402200	CHH	hyper
Chr2	15567201	15567300	CHH	hyper
Chr2	15567801	15568000	CHH	hyper
Chr2	15753801	15753900	CHH	hyper
Chr2	16117001	16117100	CHH	hyper
Chr2	16172301	16172400	CHH	hyper
Chr2	16348301	16348400	CHH	hyper
Chr2	16921501	16921700	CHH	hyper
Chr2	17147401	17147500	CHH	hyper
Chr2	17970701	17970800	CHH	hyper
Chr3	201	300	CHH	hyper
Chr3	132601	132700	CHH	hyper
Chr3	422801	422900	CHH	hyper
Chr3	826901	827000	CHH	hyper
Chr3	1966201	1966300	CHH	hyper
Chr3	2630101	2630200	CHH	hyper
Chr3	3478501	3478600	CHH	hyper
Chr3	4727801	4727900	CHH	hyper
Chr3	5496301	5496400	CHH	hyper
Chr3	5623601	5623700	CHH	hyper
Chr3	5866001	5866100	CHH	hyper
Chr3	6486601	6486700	CHH	hyper
Chr3	6717501	6717600	CHH	hyper
Chr3	6729401	6729500	CHH	hyper
Chr3	6771501	6771600	CHH	hyper
Chr3	7220101	7220200	CHH	hyper
Chr3	7355701	7355800	CHH	hyper
Chr3	7807101	7807200	CHH	hyper
Chr3	7880801	7880900	CHH	hyper
Chr3	7924301	7924500	CHH	hyper
Chr3	7945401	7945500	CHH	hyper
Chr3	8188901	8189000	CHH	hyper
Chr3	8211901	8212000	CHH	hyper
Chr3	8492001	8492100	CHH	hyper
Chr3	8875101	8875300	CHH	hyper
Chr3	9256401	9256500	CHH	hyper
Chr3	9347601	9347700	CHH	hyper
Chr3	9361901	9362000	CHH	hyper
Chr3	9406101	9406200	CHH	hyper
Chr3	9558701	9558800	CHH	hyper
Chr3	9610401	9610500	CHH	hyper
Chr3	9665301	9665400	CHH	hyper
Chr3	9736101	9736200	CHH	hyper
Chr3	9739901	9740000	CHH	hyper
Chr3	9781601	9781700	CHH	hyper
Chr3	9808101	9808200	CHH	hyper
Chr3	9853001	9853100	CHH	hyper
Chr3	9890701	9890800	CHH	hyper
Chr3	10112001	10112100	CHH	hyper
Chr3	10177101	10177200	CHH	hyper
Chr3	10405801	10405900	CHH	hyper
Chr3	10406701	10406800	CHH	hyper
Chr3	10510401	10510500	CHH	hyper
Chr3	10708701	10708800	CHH	hyper
Chr3	10719801	10719900	CHH	hyper
Chr3	10791401	10791500	CHH	hyper
Chr3	10834401	10834500	CHH	hyper
Chr3	10860601	10860700	CHH	hyper
Chr3	11166901	11167000	CHH	hyper
Chr3	11176801	11176900	CHH	hyper
Chr3	11204801	11204900	CHH	hyper
Chr3	11217401	11217500	CHH	hyper
Chr3	11228101	11228200	CHH	hyper
Chr3	11335401	11335500	CHH	hyper
Chr3	11379101	11379200	CHH	hyper
Chr3	11397101	11397200	CHH	hyper
Chr3	11471001	11471100	CHH	hyper
Chr3	11536601	11536700	CHH	hyper
Chr3	11613301	11613400	CHH	hyper
Chr3	11658401	11658500	CHH	hyper
Chr3	11695101	11695200	CHH	hyper
Chr3	11718701	11718800	CHH	hyper
Chr3	11741001	11741100	CHH	hyper
Chr3	11959401	11959500	CHH	hyper
Chr3	11970701	11970800	CHH	hyper
Chr3	12088901	12089000	CHH	hyper
Chr3	12128501	12128600	CHH	hyper
Chr3	12135101	12135200	CHH	hyper
Chr3	12318901	12319000	CHH	hyper
Chr3	12354101	12354200	CHH	hyper
Chr3	12460501	12460600	CHH	hyper
Chr3	12608601	12608700	CHH	hyper
Chr3	12658801	12658900	CHH	hyper
Chr3	13046801	13046900	CHH	hyper
Chr3	13261001	13261100	CHH	hyper
Chr3	13339101	13339200	CHH	hyper
Chr3	13691801	13691900	CHH	hyper
Chr3	13724801	13724900	CHH	hyper
Chr3	13781701	13781800	CHH	hyper
Chr3	14096601	14096700	CHH	hyper
Chr3	14181801	14181900	CHH	hyper
Chr3	14206801	14206900	CHH	hyper
Chr3	14241101	14241200	CHH	hyper
Chr3	14297001	14297100	CHH	hyper
Chr3	14297401	14297500	CHH	hyper
Chr3	14559601	14559700	CHH	hyper
Chr3	14761601	14761800	CHH	hyper
Chr3	14962101	14962200	CHH	hyper
Chr3	15078101	15078200	CHH	hyper
Chr3	15188401	15188500	CHH	hyper
Chr3	15189201	15189300	CHH	hyper
Chr3	15471301	15471500	CHH	hyper
Chr3	15566701	15566800	CHH	hyper
Chr3	15613201	15613300	CHH	hyper
Chr3	15667201	15667300	CHH	hyper
Chr3	15717401	15717500	CHH	hyper
Chr3	15814601	15814700	CHH	hyper
Chr3	15868301	15868400	CHH	hyper
Chr3	15877001	15877100	CHH	hyper
Chr3	15880501	15880600	CHH	hyper
Chr3	15912101	15912200	CHH	hyper
Chr3	15937301	15937400	CHH	hyper
Chr3	15941801	15941900	CHH	hyper
Chr3	15954701	15954800	CHH	hyper
Chr3	15958201	15958300	CHH	hyper
Chr3	15965901	15966000	CHH	hyper
Chr3	16039701	16039800	CHH	hyper
Chr3	16066801	16066900	CHH	hyper
Chr3	16087101	16087200	CHH	hyper
Chr3	16113601	16113800	CHH	hyper
Chr3	16114301	16114400	CHH	hyper
Chr3	16186101	16186200	CHH	hyper
Chr3	16187601	16187700	CHH	hyper
Chr3	16222201	16222300	CHH	hyper
Chr3	16267101	16267200	CHH	hyper
Chr3	16269701	16269900	CHH	hyper
Chr3	16285401	16285500	CHH	hyper
Chr3	16354301	16354400	CHH	hyper
Chr3	16357201	16357300	CHH	hyper
Chr3	16416701	16416800	CHH	hyper
Chr3	16438001	16438100	CHH	hyper
Chr3	16521101	16521200	CHH	hyper
Chr3	16549901	16550000	CHH	hyper
Chr3	16678201	16678400	CHH	hyper
Chr3	16798001	16798100	CHH	hyper
Chr3	16989801	16989900	CHH	hyper
Chr3	17046201	17046300	CHH	hyper
Chr3	17047901	17048000	CHH	hyper
Chr3	17050101	17050200	CHH	hyper
Chr3	17069301	17069400	CHH	hyper
Chr3	17433701	17433800	CHH	hyper
Chr3	17470801	17471000	CHH	hyper
Chr3	17516701	17516800	CHH	hyper
Chr3	17546401	17546500	CHH	hyper
Chr3	17619101	17619200	CHH	hyper
Chr3	17636101	17636200	CHH	hyper
Chr3	17640401	17640500	CHH	hyper
Chr3	17730401	17730500	CHH	hyper
Chr3	17881501	17881600	CHH	hyper
Chr3	18014801	18014900	CHH	hyper
Chr3	18059701	18059800	CHH	hyper
Chr3	18070201	18070300	CHH	hyper
Chr3	18110401	18110500	CHH	hyper
Chr3	18339701	18339800	CHH	hyper
Chr3	18503301	18503400	CHH	hyper
Chr3	18629901	18630000	CHH	hyper
Chr3	18631701	18631800	CHH	hyper
Chr3	18860001	18860200	CHH	hyper
Chr3	18860901	18861000	CHH	hyper
Chr3	18925201	18925400	CHH	hyper
Chr3	18927901	18928000	CHH	hyper
Chr3	18928301	18928400	CHH	hyper
Chr3	19133501	19133600	CHH	hyper
Chr3	19134701	19134800	CHH	hyper
Chr3	19178701	19178800	CHH	hyper
Chr3	19428001	19428100	CHH	hyper
Chr3	19436901	19437000	CHH	hyper
Chr3	19533901	19534000	CHH	hyper
Chr3	19622301	19622400	CHH	hyper
Chr3	19648301	19648400	CHH	hyper
Chr3	20024401	20024500	CHH	hyper
Chr3	20090301	20090500	CHH	hyper
Chr3	20304601	20304700	CHH	hyper
Chr3	20655901	20656000	CHH	hyper
Chr3	20876201	20876300	CHH	hyper
Chr3	21277301	21277400	CHH	hyper
Chr3	21363701	21363800	CHH	hyper
Chr3	22063901	22064000	CHH	hyper
Chr3	22660301	22660400	CHH	hyper
Chr3	22662301	22662400	CHH	hyper
Chr3	22695601	22695700	CHH	hyper
Chr4	76901	77000	CHH	hyper
Chr4	77601	77700	CHH	hyper
Chr4	119101	119200	CHH	hyper
Chr4	185201	185300	CHH	hyper
Chr4	378901	379000	CHH	hyper
Chr4	521701	521800	CHH	hyper
Chr4	554001	554100	CHH	hyper
Chr4	572501	572600	CHH	hyper
Chr4	617901	618000	CHH	hyper
Chr4	650201	650300	CHH	hyper
Chr4	683601	683700	CHH	hyper
Chr4	697401	697500	CHH	hyper
Chr4	764201	764300	CHH	hyper
Chr4	823901	824000	CHH	hyper
Chr4	1010801	1010900	CHH	hyper
Chr4	1289001	1289100	CHH	hyper
Chr4	1453901	1454000	CHH	hyper
Chr4	1568601	1568700	CHH	hyper
Chr4	1776001	1776100	CHH	hyper
Chr4	1862001	1862100	CHH	hyper
Chr4	1867101	1867200	CHH	hyper
Chr4	1929801	1929900	CHH	hyper
Chr4	2051301	2051400	CHH	hyper
Chr4	2169101	2169200	CHH	hyper
Chr4	2321601	2321700	CHH	hyper
Chr4	2415801	2416000	CHH	hyper
Chr4	2570701	2570800	CHH	hyper
Chr4	2578001	2578100	CHH	hyper
Chr4	2605801	2605900	CHH	hyper
Chr4	2606101	2606200	CHH	hyper
Chr4	2607001	2607100	CHH	hyper
Chr4	2692701	2692800	CHH	hyper
Chr4	2800601	2800700	CHH	hyper
Chr4	3775101	3775200	CHH	hyper
Chr4	3806101	3806200	CHH	hyper
Chr4	4054901	4055000	CHH	hyper
Chr4	4058301	4058400	CHH	hyper
Chr4	4069301	4069400	CHH	hyper
Chr4	4195401	4195500	CHH	hyper
Chr4	4801101	4801200	CHH	hyper
Chr4	4809701	4810000	CHH	hyper
Chr4	4920301	4920400	CHH	hyper
Chr4	5194201	5194300	CHH	hyper
Chr4	5236801	5236900	CHH	hyper
Chr4	5257101	5257200	CHH	hyper
Chr4	5278101	5278200	CHH	hyper
Chr4	5280201	5280300	CHH	hyper
Chr4	5297901	5298000	CHH	hyper
Chr4	5298501	5298600	CHH	hyper
Chr4	5382401	5382500	CHH	hyper
Chr4	5397301	5397400	CHH	hyper
Chr4	5422401	5422500	CHH	hyper
Chr4	5423401	5423500	CHH	hyper
Chr4	5450601	5450700	CHH	hyper
Chr4	5456601	5456700	CHH	hyper
Chr4	5541901	5542000	CHH	hyper
Chr4	5554701	5554800	CHH	hyper
Chr4	5559701	5559800	CHH	hyper
Chr4	5575301	5575400	CHH	hyper
Chr4	5642501	5642700	CHH	hyper
Chr4	5645201	5645300	CHH	hyper
Chr4	5672101	5672200	CHH	hyper
Chr4	5689301	5689400	CHH	hyper
Chr4	5697101	5697200	CHH	hyper
Chr4	5697501	5697600	CHH	hyper
Chr4	5743701	5743800	CHH	hyper
Chr4	5790101	5790200	CHH	hyper
Chr4	5791001	5791100	CHH	hyper
Chr4	5836601	5836700	CHH	hyper
Chr4	5866301	5866400	CHH	hyper
Chr4	5936301	5936400	CHH	hyper
Chr4	5976901	5977000	CHH	hyper
Chr4	6034101	6034200	CHH	hyper
Chr4	6055401	6055500	CHH	hyper
Chr4	6172501	6172600	CHH	hyper
Chr4	6173401	6173500	CHH	hyper
Chr4	6279501	6279600	CHH	hyper
Chr4	6288501	6288600	CHH	hyper
Chr4	6389301	6389400	CHH	hyper
Chr4	6479401	6479600	CHH	hyper
Chr4	6487301	6487400	CHH	hyper
Chr4	6504501	6504600	CHH	hyper
Chr4	6505801	6505900	CHH	hyper
Chr4	6552601	6552700	CHH	hyper
Chr4	6674101	6674200	CHH	hyper
Chr4	6699301	6699400	CHH	hyper
Chr4	6789001	6789100	CHH	hyper
Chr4	6846101	6846200	CHH	hyper
Chr4	6899901	6900000	CHH	hyper
Chr4	6908901	6909000	CHH	hyper
Chr4	6911701	6911800	CHH	hyper
Chr4	6943101	6943200	CHH	hyper
Chr4	6943901	6944000	CHH	hyper
Chr4	6953501	6953600	CHH	hyper
Chr4	7012701	7012800	CHH	hyper
Chr4	7079201	7079300	CHH	hyper
Chr4	7102401	7102500	CHH	hyper
Chr4	7217501	7217600	CHH	hyper
Chr4	7230701	7230800	CHH	hyper
Chr4	7375001	7375100	CHH	hyper
Chr4	7471301	7471400	CHH	hyper
Chr4	7580801	7580900	CHH	hyper
Chr4	7640301	7640400	CHH	hyper
Chr4	7735401	7735500	CHH	hyper
Chr4	7827901	7828000	CHH	hyper
Chr4	7853101	7853200	CHH	hyper
Chr4	8145201	8145300	CHH	hyper
Chr4	8264201	8264300	CHH	hyper
Chr4	8326701	8327000	CHH	hyper
Chr4	8564401	8564500	CHH	hyper
Chr4	8634401	8634500	CHH	hyper
Chr4	8718501	8718600	CHH	hyper
Chr4	8728901	8729100	CHH	hyper
Chr4	8811201	8811400	CHH	hyper
Chr4	9572001	9572100	CHH	hyper
Chr4	9637401	9637500	CHH	hyper
Chr4	9737601	9737700	CHH	hyper
Chr4	9841801	9841900	CHH	hyper
Chr4	9981001	9981100	CHH	hyper
Chr4	10271201	10271300	CHH	hyper
Chr4	10285801	10285900	CHH	hyper
Chr4	10547501	10547600	CHH	hyper
Chr4	10554301	10554400	CHH	hyper
Chr4	10912301	10912400	CHH	hyper
Chr4	11036501	11036600	CHH	hyper
Chr4	11193001	11193600	CHH	hyper
Chr4	11241001	11241100	CHH	hyper
Chr4	11374401	11374600	CHH	hyper
Chr4	11381301	11381400	CHH	hyper
Chr4	11416101	11416200	CHH	hyper
Chr4	11634601	11634700	CHH	hyper
Chr4	12303101	12303200	CHH	hyper
Chr4	13231101	13231200	CHH	hyper
Chr4	13316901	13317000	CHH	hyper
Chr4	13657301	13657400	CHH	hyper
Chr4	14750501	14750600	CHH	hyper
Chr4	15066601	15066700	CHH	hyper
Chr4	15596501	15596600	CHH	hyper
Chr4	15808201	15808300	CHH	hyper
Chr4	15816301	15816400	CHH	hyper
Chr4	17450701	17450800	CHH	hyper
Chr4	18232601	18232700	CHH	hyper
Chr4	18233001	18233100	CHH	hyper
Chr5	64801	64900	CHH	hyper
Chr5	91101	91200	CHH	hyper
Chr5	250901	251000	CHH	hyper
Chr5	744301	744400	CHH	hyper
Chr5	951501	951600	CHH	hyper
Chr5	1897601	1897700	CHH	hyper
Chr5	2189001	2189100	CHH	hyper
Chr5	2253201	2253300	CHH	hyper
Chr5	2603101	2603200	CHH	hyper
Chr5	2605201	2605300	CHH	hyper
Chr5	3114601	3114700	CHH	hyper
Chr5	3115601	3115700	CHH	hyper
Chr5	3161901	3162000	CHH	hyper
Chr5	3463401	3463500	CHH	hyper
Chr5	3903801	3903900	CHH	hyper
Chr5	3945301	3945400	CHH	hyper
Chr5	3946701	3946800	CHH	hyper
Chr5	3965901	3966000	CHH	hyper
Chr5	4781201	4781300	CHH	hyper
Chr5	5288401	5288500	CHH	hyper
Chr5	5383201	5383300	CHH	hyper
Chr5	5643901	5644000	CHH	hyper
Chr5	5648101	5648200	CHH	hyper
Chr5	5835601	5835700	CHH	hyper
Chr5	6915101	6915200	CHH	hyper
Chr5	6915501	6915600	CHH	hyper
Chr5	6983501	6983600	CHH	hyper
Chr5	7154501	7154600	CHH	hyper
Chr5	7327901	7328000	CHH	hyper
Chr5	7352601	7352700	CHH	hyper
Chr5	7378001	7378100	CHH	hyper
Chr5	7468001	7468100	CHH	hyper
Chr5	7508001	7508100	CHH	hyper
Chr5	7712001	7712100	CHH	hyper
Chr5	7713001	7713100	CHH	hyper
Chr5	7911201	7911300	CHH	hyper
Chr5	8215901	8216000	CHH	hyper
Chr5	8226901	8227000	CHH	hyper
Chr5	8446801	8446900	CHH	hyper
Chr5	8611601	8611700	CHH	hyper
Chr5	8769501	8769600	CHH	hyper
Chr5	8770501	8770600	CHH	hyper
Chr5	8922701	8922800	CHH	hyper
Chr5	8957401	8957500	CHH	hyper
Chr5	8964601	8964700	CHH	hyper
Chr5	9013701	9013800	CHH	hyper
Chr5	9049801	9049900	CHH	hyper
Chr5	9084401	9084500	CHH	hyper
Chr5	9171001	9171100	CHH	hyper
Chr5	9220201	9220300	CHH	hyper
Chr5	9222001	9222100	CHH	hyper
Chr5	9238901	9239000	CHH	hyper
Chr5	9442601	9442700	CHH	hyper
Chr5	9591301	9591400	CHH	hyper
Chr5	9616301	9616400	CHH	hyper
Chr5	9616901	9617000	CHH	hyper
Chr5	9770201	9770300	CHH	hyper
Chr5	9802101	9802200	CHH	hyper
Chr5	9818601	9818700	CHH	hyper
Chr5	9847201	9847300	CHH	hyper
Chr5	9867401	9867500	CHH	hyper
Chr5	9890201	9890300	CHH	hyper
Chr5	9931001	9931100	CHH	hyper
Chr5	9964201	9964300	CHH	hyper
Chr5	10041901	10042000	CHH	hyper
Chr5	10153001	10153100	CHH	hyper
Chr5	10187601	10187800	CHH	hyper
Chr5	10240501	10240600	CHH	hyper
Chr5	10267801	10267900	CHH	hyper
Chr5	10397101	10397200	CHH	hyper
Chr5	10448801	10448900	CHH	hyper
Chr5	10646301	10646400	CHH	hyper
Chr5	10703501	10703600	CHH	hyper
Chr5	10754901	10755000	CHH	hyper
Chr5	10764301	10764400	CHH	hyper
Chr5	11018901	11019000	CHH	hyper
Chr5	11722601	11722700	CHH	hyper
Chr5	11968601	11968700	CHH	hyper
Chr5	11992001	11992100	CHH	hyper
Chr5	12316001	12316100	CHH	hyper
Chr5	12377601	12377700	CHH	hyper
Chr5	12548001	12548100	CHH	hyper
Chr5	12935801	12935900	CHH	hyper
Chr5	13076701	13076800	CHH	hyper
Chr5	13205201	13205300	CHH	hyper
Chr5	13240801	13240900	CHH	hyper
Chr5	13269601	13269700	CHH	hyper
Chr5	13444501	13444600	CHH	hyper
Chr5	13483101	13483200	CHH	hyper
Chr5	13483601	13483700	CHH	hyper
Chr5	13545401	13545500	CHH	hyper
Chr5	13546701	13546800	CHH	hyper
Chr5	13618201	13618300	CHH	hyper
Chr5	13629601	13629700	CHH	hyper
Chr5	13814301	13814400	CHH	hyper
Chr5	13817501	13817600	CHH	hyper
Chr5	13846201	13846300	CHH	hyper
Chr5	13848901	13849000	CHH	hyper
Chr5	13903301	13903400	CHH	hyper
Chr5	13917601	13917700	CHH	hyper
Chr5	13970001	13970100	CHH	hyper
Chr5	13984101	13984200	CHH	hyper
Chr5	14003201	14003300	CHH	hyper
Chr5	14215801	14215900	CHH	hyper
Chr5	14232401	14232500	CHH	hyper
Chr5	14525101	14525200	CHH	hyper
Chr5	14648901	14649000	CHH	hyper
Chr5	14676701	14676800	CHH	hyper
Chr5	14847701	14847800	CHH	hyper
Chr5	14946801	14946900	CHH	hyper
Chr5	15040201	15040300	CHH	hyper
Chr5	15106901	15107000	CHH	hyper
Chr5	15184501	15184600	CHH	hyper
Chr5	15328101	15328200	CHH	hyper
Chr5	15454001	15454100	CHH	hyper
Chr5	15505001	15505100	CHH	hyper
Chr5	15583701	15583800	CHH	hyper
Chr5	15755401	15755500	CHH	hyper
Chr5	15828401	15828700	CHH	hyper
Chr5	15841001	15841100	CHH	hyper
Chr5	16033701	16034000	CHH	hyper
Chr5	16120201	16120400	CHH	hyper
Chr5	16212201	16212300	CHH	hyper
Chr5	16309901	16310000	CHH	hyper
Chr5	16681401	16681500	CHH	hyper
Chr5	16682401	16682500	CHH	hyper
Chr5	16910201	16910300	CHH	hyper
Chr5	17041901	17042000	CHH	hyper
Chr5	17042501	17042600	CHH	hyper
Chr5	17076701	17076800	CHH	hyper
Chr5	17476301	17476400	CHH	hyper
Chr5	17520801	17521000	CHH	hyper
Chr5	17578901	17579000	CHH	hyper
Chr5	17644501	17644600	CHH	hyper
Chr5	17740301	17740400	CHH	hyper
Chr5	17885801	17885900	CHH	hyper
Chr5	17893701	17893800	CHH	hyper
Chr5	17905201	17905300	CHH	hyper
Chr5	18063601	18063700	CHH	hyper
Chr5	18119301	18119400	CHH	hyper
Chr5	18201501	18201600	CHH	hyper
Chr5	18239201	18239300	CHH	hyper
Chr5	18282401	18282500	CHH	hyper
Chr5	18550001	18550100	CHH	hyper
Chr5	18780301	18780400	CHH	hyper
Chr5	18854601	18854700	CHH	hyper
Chr5	18855101	18855200	CHH	hyper
Chr5	18981101	18981200	CHH	hyper
Chr5	19001401	19001500	CHH	hyper
Chr5	19002301	19002400	CHH	hyper
Chr5	19018601	19018700	CHH	hyper
Chr5	19056501	19056600	CHH	hyper
Chr5	19101501	19101600	CHH	hyper
Chr5	19427101	19427200	CHH	hyper
Chr5	19439401	19439500	CHH	hyper
Chr5	19479801	19479900	CHH	hyper
Chr5	19675501	19675600	CHH	hyper
Chr5	19740701	19740800	CHH	hyper
Chr5	19741501	19741600	CHH	hyper
Chr5	19741801	19741900	CHH	hyper
Chr5	19870701	19870800	CHH	hyper
Chr5	20119601	20119700	CHH	hyper
Chr5	20398301	20398400	CHH	hyper
Chr5	20559301	20559400	CHH	hyper
Chr5	20680901	20681000	CHH	hyper
Chr5	21531201	21531300	CHH	hyper
Chr5	21553101	21553200	CHH	hyper
Chr5	21584401	21584500	CHH	hyper
Chr5	21931501	21931600	CHH	hyper
Chr5	22512801	22512900	CHH	hyper
Chr5	22538101	22538200	CHH	hyper
Chr5	22620801	22620900	CHH	hyper
Chr5	23026601	23026700	CHH	hyper
Chr5	24370801	24370900	CHH	hyper
Chr5	24383001	24383100	CHH	hyper
Chr5	24586601	24586800	CHH	hyper
Chr5	24695701	24695800	CHH	hyper
Chr5	24885301	24885400	CHH	hyper
Chr5	24908801	24908900	CHH	hyper
Chr5	25905401	25905500	CHH	hyper
Chr5	26258301	26258400	CHH	hyper
Chr5	26483701	26483800	CHH	hyper
Chr5	26670601	26670700	CHH	hyper
Chr5	26835001	26835100	CHH	hyper
Chr1	500101	500200	CHH	hypo
Chr1	517401	517500	CHH	hypo
Chr1	549701	549800	CHH	hypo
Chr1	889401	889500	CHH	hypo
Chr1	1445301	1445400	CHH	hypo
Chr1	1613301	1613400	CHH	hypo
Chr1	3024201	3024300	CHH	hypo
Chr1	3362001	3362100	CHH	hypo
Chr1	3933201	3933300	CHH	hypo
Chr1	4406001	4406100	CHH	hypo
Chr1	6198401	6198500	CHH	hypo
Chr1	6218601	6218700	CHH	hypo
Chr1	6405201	6405300	CHH	hypo
Chr1	6640701	6640800	CHH	hypo
Chr1	7132801	7132900	CHH	hypo
Chr1	7833401	7833700	CHH	hypo
Chr1	8116101	8116200	CHH	hypo
Chr1	8238601	8238700	CHH	hypo
Chr1	9136101	9136200	CHH	hypo
Chr1	9138101	9138200	CHH	hypo
Chr1	9812001	9812100	CHH	hypo
Chr1	10013401	10013500	CHH	hypo
Chr1	10221801	10221900	CHH	hypo
Chr1	10497501	10497600	CHH	hypo
Chr1	10529601	10529700	CHH	hypo
Chr1	10803101	10803200	CHH	hypo
Chr1	11104501	11104600	CHH	hypo
Chr1	11299101	11299200	CHH	hypo
Chr1	11552001	11552100	CHH	hypo
Chr1	11620701	11620800	CHH	hypo
Chr1	11707001	11707100	CHH	hypo
Chr1	11721901	11722000	CHH	hypo
Chr1	12556101	12556200	CHH	hypo
Chr1	12564101	12564200	CHH	hypo
Chr1	12738701	12738800	CHH	hypo
Chr1	12907601	12907700	CHH	hypo
Chr1	12954601	12954700	CHH	hypo
Chr1	13017101	13017200	CHH	hypo
Chr1	13057901	13058100	CHH	hypo
Chr1	13154101	13154200	CHH	hypo
Chr1	13260201	13260300	CHH	hypo
Chr1	13567101	13567200	CHH	hypo
Chr1	13573101	13573200	CHH	hypo
Chr1	13583501	13583600	CHH	hypo
Chr1	13881801	13881900	CHH	hypo
Chr1	14013501	14013600	CHH	hypo
Chr1	14167101	14167200	CHH	hypo
Chr1	14191401	14191500	CHH	hypo
Chr1	14735201	14735300	CHH	hypo
Chr1	14995801	14995900	CHH	hypo
Chr1	15027301	15027400	CHH	hypo
Chr1	15760701	15760800	CHH	hypo
Chr1	15941101	15941200	CHH	hypo
Chr1	16258701	16258800	CHH	hypo
Chr1	16290901	16291000	CHH	hypo
Chr1	16521401	16521500	CHH	hypo
Chr1	16905001	16905100	CHH	hypo
Chr1	17607401	17607500	CHH	hypo
Chr1	17685701	17685800	CHH	hypo
Chr1	17710601	17710700	CHH	hypo
Chr1	18055901	18056000	CHH	hypo
Chr1	18325001	18325100	CHH	hypo
Chr1	18956001	18956100	CHH	hypo
Chr1	19085101	19085200	CHH	hypo
Chr1	19236401	19236500	CHH	hypo
Chr1	19327901	19328000	CHH	hypo
Chr1	19768201	19768300	CHH	hypo
Chr1	19809701	19809800	CHH	hypo
Chr1	20024301	20024400	CHH	hypo
Chr1	20154201	20154300	CHH	hypo
Chr1	20299501	20299600	CHH	hypo
Chr1	20462701	20462800	CHH	hypo
Chr1	20973001	20973100	CHH	hypo
Chr1	21054601	21054700	CHH	hypo
Chr1	21507901	21508000	CHH	hypo
Chr1	21615701	21615800	CHH	hypo
Chr1	21918701	21918800	CHH	hypo
Chr1	22207701	22207800	CHH	hypo
Chr1	22451201	22451300	CHH	hypo
Chr1	23168601	23168700	CHH	hypo
Chr1	23174501	23174700	CHH	hypo
Chr1	23213601	23213700	CHH	hypo
Chr1	23424801	23424900	CHH	hypo
Chr1	23521701	23521800	CHH	hypo
Chr1	24351901	24352000	CHH	hypo
Chr1	24564901	24565000	CHH	hypo
Chr1	24705801	24705900	CHH	hypo
Chr1	24776601	24776700	CHH	hypo
Chr1	24956801	24956900	CHH	hypo
Chr1	25400601	25400700	CHH	hypo
Chr1	25594601	25594700	CHH	hypo
Chr1	26371601	26371700	CHH	hypo
Chr1	26583001	26583100	CHH	hypo
Chr1	27241201	27241300	CHH	hypo
Chr1	27859801	27859900	CHH	hypo
Chr1	28789201	28789300	CHH	hypo
Chr1	28815801	28815900	CHH	hypo
Chr1	28827401	28827500	CHH	hypo
Chr1	28866601	28866700	CHH	hypo
Chr1	28936201	28936300	CHH	hypo
Chr1	28991001	28991100	CHH	hypo
Chr1	29078401	29078500	CHH	hypo
Chr1	29481301	29481400	CHH	hypo
Chr1	30251701	30251800	CHH	hypo
Chr2	455601	455700	CHH	hypo
Chr2	722301	722400	CHH	hypo
Chr2	1442301	1442500	CHH	hypo
Chr2	1572501	1572600	CHH	hypo
Chr2	1637401	1637500	CHH	hypo
Chr2	1692101	1692200	CHH	hypo
Chr2	1740601	1740700	CHH	hypo
Chr2	1763001	1763100	CHH	hypo
Chr2	1865001	1865100	CHH	hypo
Chr2	1869101	1869200	CHH	hypo
Chr2	2148301	2148400	CHH	hypo
Chr2	2178201	2178300	CHH	hypo
Chr2	2214701	2214800	CHH	hypo
Chr2	2218801	2218900	CHH	hypo
Chr2	2267101	2267200	CHH	hypo
Chr2	3075201	3075300	CHH	hypo
Chr2	3110801	3110900	CHH	hypo
Chr2	3590001	3590100	CHH	hypo
Chr2	4077901	4078000	CHH	hypo
Chr2	4793901	4794000	CHH	hypo
Chr2	5120101	5120200	CHH	hypo
Chr2	5217801	5218000	CHH	hypo
Chr2	6297301	6297400	CHH	hypo
Chr2	6316601	6316700	CHH	hypo
Chr2	6544401	6544500	CHH	hypo
Chr2	6761201	6761300	CHH	hypo
Chr2	6923001	6923100	CHH	hypo
Chr2	6986601	6986700	CHH	hypo
Chr2	7169201	7169300	CHH	hypo
Chr2	7224101	7224200	CHH	hypo
Chr2	7348001	7348100	CHH	hypo
Chr2	7691601	7691700	CHH	hypo
Chr2	7730101	7730200	CHH	hypo
Chr2	7861501	7861600	CHH	hypo
Chr2	7960101	7960200	CHH	hypo
Chr2	8641901	8642000	CHH	hypo
Chr2	8884101	8884200	CHH	hypo
Chr2	9432301	9432400	CHH	hypo
Chr2	9433101	9433200	CHH	hypo
Chr2	9449301	9449400	CHH	hypo
Chr2	9644301	9644400	CHH	hypo
Chr2	10070201	10070300	CHH	hypo
Chr2	10465701	10465800	CHH	hypo
Chr2	10467301	10467400	CHH	hypo
Chr2	10550001	10550100	CHH	hypo
Chr2	10621501	10621600	CHH	hypo
Chr2	11183501	11183600	CHH	hypo
Chr2	11649001	11649100	CHH	hypo
Chr2	12143701	12143800	CHH	hypo
Chr2	12630001	12630100	CHH	hypo
Chr2	13067901	13068000	CHH	hypo
Chr2	13338001	13338100	CHH	hypo
Chr2	14387001	14387100	CHH	hypo
Chr2	14572201	14572300	CHH	hypo
Chr2	15097901	15098000	CHH	hypo
Chr2	15413201	15413300	CHH	hypo
Chr2	17255101	17255300	CHH	hypo
Chr2	17788401	17788500	CHH	hypo
Chr2	19143701	19143800	CHH	hypo
Chr2	19623201	19623300	CHH	hypo
Chr3	1057801	1057900	CHH	hypo
Chr3	1283901	1284000	CHH	hypo
Chr3	1434601	1434700	CHH	hypo
Chr3	1928401	1928500	CHH	hypo
Chr3	2138901	2139000	CHH	hypo
Chr3	3205001	3205100	CHH	hypo
Chr3	4929901	4930100	CHH	hypo
Chr3	5437501	5437600	CHH	hypo
Chr3	5496401	5496500	CHH	hypo
Chr3	5930101	5930200	CHH	hypo
Chr3	6052801	6052900	CHH	hypo
Chr3	6705301	6705400	CHH	hypo
Chr3	7342201	7342300	CHH	hypo
Chr3	7594401	7594500	CHH	hypo
Chr3	7713801	7713900	CHH	hypo
Chr3	7782501	7782600	CHH	hypo
Chr3	7921201	7921300	CHH	hypo
Chr3	7980201	7980400	CHH	hypo
Chr3	8047501	8047600	CHH	hypo
Chr3	8397301	8397400	CHH	hypo
Chr3	8742801	8742900	CHH	hypo
Chr3	9153901	9154000	CHH	hypo
Chr3	9346601	9346700	CHH	hypo
Chr3	9848301	9848400	CHH	hypo
Chr3	9862701	9862800	CHH	hypo
Chr3	9977401	9977500	CHH	hypo
Chr3	10008701	10008800	CHH	hypo
Chr3	10556201	10556300	CHH	hypo
Chr3	10593501	10593600	CHH	hypo
Chr3	10718201	10718300	CHH	hypo
Chr3	10937701	10937800	CHH	hypo
Chr3	10980601	10980700	CHH	hypo
Chr3	11115401	11115500	CHH	hypo
Chr3	11120701	11120800	CHH	hypo
Chr3	11157901	11158000	CHH	hypo
Chr3	11181701	11181800	CHH	hypo
Chr3	11196601	11196700	CHH	hypo
Chr3	11201401	11201500	CHH	hypo
Chr3	11226901	11227000	CHH	hypo
Chr3	11229201	11229300	CHH	hypo
Chr3	11265801	11265900	CHH	hypo
Chr3	11377101	11377200	CHH	hypo
Chr3	11378601	11378700	CHH	hypo
Chr3	11481801	11481900	CHH	hypo
Chr3	11678601	11678700	CHH	hypo
Chr3	11709001	11709100	CHH	hypo
Chr3	11723201	11723300	CHH	hypo
Chr3	12242701	12242800	CHH	hypo
Chr3	13072101	13072200	CHH	hypo
Chr3	13781301	13781400	CHH	hypo
Chr3	13789801	13789900	CHH	hypo
Chr3	14396601	14396700	CHH	hypo
Chr3	14559101	14559200	CHH	hypo
Chr3	14684301	14684400	CHH	hypo
Chr3	14762201	14762300	CHH	hypo
Chr3	15091301	15091400	CHH	hypo
Chr3	15436101	15436200	CHH	hypo
Chr3	15566101	15566200	CHH	hypo
Chr3	15640301	15640400	CHH	hypo
Chr3	15874201	15874300	CHH	hypo
Chr3	15904601	15904700	CHH	hypo
Chr3	15938701	15938800	CHH	hypo
Chr3	16040101	16040200	CHH	hypo
Chr3	16052501	16052600	CHH	hypo
Chr3	16071901	16072000	CHH	hypo
Chr3	16235601	16235700	CHH	hypo
Chr3	16406101	16406200	CHH	hypo
Chr3	16416901	16417000	CHH	hypo
Chr3	16451701	16451800	CHH	hypo
Chr3	16538401	16538500	CHH	hypo
Chr3	16556501	16556600	CHH	hypo
Chr3	16727501	16727600	CHH	hypo
Chr3	16770401	16770500	CHH	hypo
Chr3	16995801	16995900	CHH	hypo
Chr3	17070501	17070600	CHH	hypo
Chr3	17202901	17203000	CHH	hypo
Chr3	17299401	17299500	CHH	hypo
Chr3	17777401	17777500	CHH	hypo
Chr3	18069401	18069500	CHH	hypo
Chr3	18632101	18632200	CHH	hypo
Chr3	20629801	20629900	CHH	hypo
Chr3	20787701	20787800	CHH	hypo
Chr3	20999101	20999200	CHH	hypo
Chr4	555401	555500	CHH	hypo
Chr4	869601	869700	CHH	hypo
Chr4	876401	876600	CHH	hypo
Chr4	964901	965000	CHH	hypo
Chr4	1000001	1000100	CHH	hypo
Chr4	1014401	1014500	CHH	hypo
Chr4	1594601	1594700	CHH	hypo
Chr4	1736201	1736300	CHH	hypo
Chr4	2300101	2300200	CHH	hypo
Chr4	2337601	2337700	CHH	hypo
Chr4	2367201	2367300	CHH	hypo
Chr4	2434201	2434300	CHH	hypo
Chr4	2553501	2553700	CHH	hypo
Chr4	2798701	2798800	CHH	hypo
Chr4	2895501	2895600	CHH	hypo
Chr4	4064901	4065000	CHH	hypo
Chr4	4657401	4657500	CHH	hypo
Chr4	5558801	5558900	CHH	hypo
Chr4	5670301	5670400	CHH	hypo
Chr4	5679301	5679400	CHH	hypo
Chr4	5871801	5871900	CHH	hypo
Chr4	5935201	5935300	CHH	hypo
Chr4	5947301	5947400	CHH	hypo
Chr4	5949601	5949700	CHH	hypo
Chr4	6111101	6111200	CHH	hypo
Chr4	6554801	6554900	CHH	hypo
Chr4	6638801	6638900	CHH	hypo
Chr4	6790501	6790600	CHH	hypo
Chr4	6895301	6895400	CHH	hypo
Chr4	7032501	7032600	CHH	hypo
Chr4	7190901	7191000	CHH	hypo
Chr4	7313001	7313100	CHH	hypo
Chr4	7905401	7905500	CHH	hypo
Chr4	7906001	7906200	CHH	hypo
Chr4	8597601	8597700	CHH	hypo
Chr4	8725501	8725600	CHH	hypo
Chr4	8750501	8750600	CHH	hypo
Chr4	8836601	8836700	CHH	hypo
Chr4	9913101	9913200	CHH	hypo
Chr4	9913501	9913600	CHH	hypo
Chr4	10270701	10270800	CHH	hypo
Chr4	10827701	10827800	CHH	hypo
Chr4	10902401	10902500	CHH	hypo
Chr4	11224201	11224300	CHH	hypo
Chr4	11360901	11361000	CHH	hypo
Chr4	11963701	11963800	CHH	hypo
Chr4	11978801	11978900	CHH	hypo
Chr4	13052001	13052100	CHH	hypo
Chr4	13248501	13248600	CHH	hypo
Chr4	14122101	14122200	CHH	hypo
Chr4	14328201	14328300	CHH	hypo
Chr4	14373001	14373100	CHH	hypo
Chr4	14390801	14390900	CHH	hypo
Chr4	17183601	17183700	CHH	hypo
Chr4	17655901	17656000	CHH	hypo
Chr4	18548801	18548900	CHH	hypo
Chr5	350201	350300	CHH	hypo
Chr5	1518901	1519100	CHH	hypo
Chr5	2186901	2187000	CHH	hypo
Chr5	3311001	3311100	CHH	hypo
Chr5	4074501	4074600	CHH	hypo
Chr5	4529901	4530000	CHH	hypo
Chr5	5134101	5134200	CHH	hypo
Chr5	5976801	5976900	CHH	hypo
Chr5	6072701	6072800	CHH	hypo
Chr5	6460901	6461000	CHH	hypo
Chr5	6702001	6702100	CHH	hypo
Chr5	7039301	7039400	CHH	hypo
Chr5	7478501	7478600	CHH	hypo
Chr5	7514901	7515000	CHH	hypo
Chr5	7644301	7644400	CHH	hypo
Chr5	7818901	7819000	CHH	hypo
Chr5	8588901	8589000	CHH	hypo
Chr5	8602601	8602700	CHH	hypo
Chr5	8684201	8684300	CHH	hypo
Chr5	8745301	8745400	CHH	hypo
Chr5	8745701	8745800	CHH	hypo
Chr5	9091401	9091500	CHH	hypo
Chr5	9102501	9102600	CHH	hypo
Chr5	9161201	9161300	CHH	hypo
Chr5	9284201	9284300	CHH	hypo
Chr5	9561701	9561800	CHH	hypo
Chr5	9562201	9562300	CHH	hypo
Chr5	9616601	9616700	CHH	hypo
Chr5	9631801	9631900	CHH	hypo
Chr5	9639101	9639200	CHH	hypo
Chr5	9664601	9664700	CHH	hypo
Chr5	9756801	9756900	CHH	hypo
Chr5	9983701	9983800	CHH	hypo
Chr5	10613101	10613200	CHH	hypo
Chr5	11383301	11383400	CHH	hypo
Chr5	11720501	11720600	CHH	hypo
Chr5	11811101	11811200	CHH	hypo
Chr5	11932701	11932800	CHH	hypo
Chr5	12588101	12588200	CHH	hypo
Chr5	13058801	13058900	CHH	hypo
Chr5	13445901	13446000	CHH	hypo
Chr5	13515401	13515500	CHH	hypo
Chr5	13728401	13728500	CHH	hypo
Chr5	13803001	13803100	CHH	hypo
Chr5	14022801	14022900	CHH	hypo
Chr5	14123701	14123800	CHH	hypo
Chr5	14149401	14149500	CHH	hypo
Chr5	14589601	14589700	CHH	hypo
Chr5	14609101	14609200	CHH	hypo
Chr5	14712001	14712200	CHH	hypo
Chr5	14984801	14985000	CHH	hypo
Chr5	14985501	14985600	CHH	hypo
Chr5	15014701	15014800	CHH	hypo
Chr5	15042801	15042900	CHH	hypo
Chr5	15075701	15075800	CHH	hypo
Chr5	15205901	15206000	CHH	hypo
Chr5	15386801	15386900	CHH	hypo
Chr5	15492101	15492200	CHH	hypo
Chr5	15492701	15492800	CHH	hypo
Chr5	15605201	15605300	CHH	hypo
Chr5	15606001	15606100	CHH	hypo
Chr5	15711101	15711200	CHH	hypo
Chr5	15742201	15742300	CHH	hypo
Chr5	16014801	16014900	CHH	hypo
Chr5	16211901	16212000	CHH	hypo
Chr5	16324701	16324800	CHH	hypo
Chr5	17047501	17047600	CHH	hypo
Chr5	17086801	17086900	CHH	hypo
Chr5	17341201	17341300	CHH	hypo
Chr5	17365001	17365100	CHH	hypo
Chr5	17370501	17370600	CHH	hypo
Chr5	17617401	17617500	CHH	hypo
Chr5	17781701	17781800	CHH	hypo
Chr5	17843601	17843700	CHH	hypo
Chr5	17852201	17852300	CHH	hypo
Chr5	18131601	18131700	CHH	hypo
Chr5	18146801	18146900	CHH	hypo
Chr5	18669701	18669800	CHH	hypo
Chr5	18673601	18673700	CHH	hypo
Chr5	19080701	19080800	CHH	hypo
Chr5	19304001	19304100	CHH	hypo
Chr5	19440001	19440100	CHH	hypo
Chr5	20280401	20280500	CHH	hypo
Chr5	20639601	20639700	CHH	hypo
Chr5	20681501	20681600	CHH	hypo
Chr5	20756801	20756900	CHH	hypo
Chr5	21837301	21837400	CHH	hypo
Chr5	22911001	22911100	CHH	hypo
Chr5	22914701	22914800	CHH	hypo
Chr5	24448801	24448900	CHH	hypo
Chr5	24818901	24819000	CHH	hypo
Chr5	25469701	25469900	CHH	hypo
Chr5	25844801	25845300	CHH	hypo
Chr5	26209801	26209900	CHH	hypo
Chr5	26276801	26276900	CHH	hypo
Chr5	26916101	26916200	CHH	hypo
Chr5	26975101	26975300	CHH	hypo
