# Supplementary material for: Mild drought in the vegetative stage induces phenotypic, gene expression, and DNA methylation plasticity in Arabidopsis but no transgenerational effects
Source: J Exp Bot. 2020 Mar 13;71(12):3588–602. doi: 10.1093/jxb/eraa132 (PMC7307858; doi:10.1093/jxb/eraa132)
Supplement: eraa132_suppl_supplementary_Table_S9 [file eraa132_suppl_supplementary_table_s9.xlsx]

## Sheet: Sheet1
Gene	c03_06.log2FoldChange	c03_06.padj
AT1G64110.2	3.43773532232822	0.000257820698946528
AT5G24080.1	2.79968775025092	0.000424373993194467
AT4G23680.1	2.7968324389535	0.000898471300258907
AT2G18050.1	2.19281394103778	0.0027687874307508
AT5G41590.1	2.17217070556114	0.00036389977956669
AT1G52690.1	1.92461487337846	0.0402656841850867
AT5G24780.1	1.91043449555194	0.000223539898994392
AT2G33280.1	1.87923497208649	0.048656932012348
AT4G21930.1	1.84864030545212	0.000570206708511706
AT5G03210.1	1.83862590395812	0.00201351933441138
AT1G70640.1	1.79307093513016	0.000537930641924036
AT4G10845.1	1.74376605457581	0.0250016138488908
AT4G21630.1	1.72805072973321	0.00347039529517008
AT5G53390.1	1.68246477702766	0.0327642165314337
AT1G16850.1	1.62236855223292	0.000924430235183981
AT4G05100.1	1.60726038697349	0.0174517514704419
AT1G78980.1	1.56503042335586	0.0173209807913626
AT2G33385.2	1.53872848866941	0.00170742197712982
AT4G21926.1	1.53454822324469	0.0444393346314287
AT2G34830.1	1.44933999254389	0.0294296492960256
AT5G59220.1	1.44805428505879	0.000833290531475566
AT1G64360.1	1.42461745034611	0.000677142079302488
AT3G17180.1	1.40929567436582	0.0127423114253206
AT3G26160.1	1.3947561123469	0.0111586847834194
AT4G30290.1	1.39451189500713	0.0460569733283618
AT2G28400.1	1.39191399770114	0.0374828976616776
AT2G30300.1	1.39082222982267	0.010388725848721
AT3G60670.1	1.3627746076489	0.0175552838710258
AT3G59710.1	1.34762247164556	0.00158905154451434
AT1G69480.1	1.32446519378716	0.000582257694826202
AT3G48260.1	1.32002881507326	0.0375174656805839
AT1G49450.1	1.28576409130592	0.00146231416878626
AT4G06534.1	1.28286199530514	0.000273242865095207
AT1G78440.1	1.28211600751449	0.000240720202557884
AT5G02020.1	1.27755862203847	0.0132872628254239
AT1G62510.1	1.27297312108781	0.000176313234030365
AT4G16590.1	1.26925062592063	0.0162627964128005
AT4G06536.1	1.26225076370291	0.00534441743700616
AT1G02390.1	1.25589399880315	0.000194314771662063
AT2G36120.1	1.2365248190212	0.00747689671664862
AT3G29575.1	1.23641855862347	0.000644603476194931
AT1G36060.1	1.22838773680912	0.0264416660759425
AT2G36270.1	1.22725962950922	0.00887033402669113
AT2G29125.1	1.22089385420216	0.00823174817868901
AT1G19630.1	1.19803624254235	0.001135020942754
AT5G28080.2	1.1944722255695	0.00239673995354478
AT3G24100.1	1.1592768190589	0.0031928913284471
AT1G65890.1	1.15080597536906	0.00859667371329846
AT5G65320.1	1.14426127954812	0.0231228967684259
AT3G14440.1	1.13368710282851	0.00666430030059255
AT5G49700.1	1.10724446336526	0.0399039172824226
AT4G39955.1	1.1048844620657	0.00289467516654728
AT3G10185.1	1.10126539641156	0.0454684936559257
AT5G66400.1	1.09595651370845	0.000228427515357763
AT5G07990.1	1.09586161956905	0.0075497810437517
AT1G19550.1	1.09570516223306	0.00534458075255593
AT1G19570.1	1.07095311085625	0.0010571306221999
AT1G48100.1	1.06019031665366	0.000261328867184103
AT5G09930.1	1.04581703534682	0.0327642165314337
AT1G04220.1	1.03205772736517	0.00124096412701824
AT3G28270.2	1.03205435751413	0.0132943010085702
AT4G21640.1	1.02901425529963	0.0144914545970587
AT3G50760.1	1.02109496684522	0.000318602662586537
AT2G20560.1	1.01939864930504	0.00424049484000396
AT1G20490.1	1.0161024779677	0.00682333941204996
AT5G40020.1	1.01440187585346	0.0362839018992186
AT1G03940.1	1.00950751016274	0.0069302140432419
AT3G06630.1	0.99446237588438	0.00190636214426987
AT4G26590.1	0.987293808727433	0.023022473971479
AT3G11420.1	0.981397092438844	0.000111850912756925
AT3G23930.1	0.978447542600673	0.030370104796477
AT1G01470.1	0.976692202907168	0.000309834091573437
AT5G66460.1	0.968644856867814	0.00103731613262964
AT2G40900.1	0.96576909729047	0.000741595109755108
AT1G23200.1	0.962545685486277	0.0264416660759425
AT3G17070.1	0.945335180921501	0.00062946391121839
AT2G47180.1	0.944711653870147	0.0329384505274981
AT5G53486.4	0.938881498263226	0.00348718356559559
AT3G58070.1	0.937584638411981	0.000455939156924507
AT4G24450.1	0.936702184860507	0.000175815405320636
AT3G57540.1	0.936108753950998	0.0180573700793663
AT1G03495.1	0.935576283121421	0.0152869159244769
AT2G42530.1	0.930233862599773	0.0362839018992186
AT3G47295.1	0.924808692465742	0.0232454290221853
AT3G55290.1	0.922280598728869	0.0248174636708362
AT1G45191.1	0.9082569636603	0.000241949157901316
AT4G17340.1	0.906900438570738	0.0140492876407073
AT2G46680.1	0.904486868786355	0.00218663234084855
AT1G59740.1	0.890067738989069	0.00158905154451434
AT1G62290.1	0.889708398736894	0.0201570784410154
AT5G47550.1	0.887207417256134	0.0294296492960256
AT2G40970.1	0.884988691479619	0.0458452087294735
AT1G18870.1	0.88168139842275	0.00103731613262964
AT3G24460.1	0.873899388752986	0.00721518709008008
AT4G20320.1	0.873452709551529	0.030370104796477
AT4G33660.1	0.871077547099202	0.00290412449623017
AT1G09350.1	0.869158933919637	0.0191321478207044
AT5G37540.1	0.868720207922324	0.00265848671323603
AT2G22200.1	0.867169447338688	0.0399039172824226
AT1G09530.1	0.866454930320219	0.00106038510894284
AT4G12400.2	0.865956202899958	0.0153137293170446
AT5G19580.1	0.864885625664574	0.0158576051201368
AT2G38530.1	0.862960041697612	0.000457310365975045
AT2G23120.1	0.859198102005233	0.00956711688995723
AT5G02070.1	0.859170351716272	0.0158615647247844
AT5G24155.1	0.855867252351541	0.000157418054015743
AT5G57050.1	0.849012022969029	0.000289632610744305
AT4G27410.3	0.848783589481542	0.0430756145924185
AT1G02820.1	0.846416736207393	0.00769840416285884
AT3G55240.1	0.845544208616399	0.0158576051201368
AT1G64780.1	0.844618350665715	0.0032281032767537
AT1G14640.1	0.843803317968695	0.0335555740911059
AT4G09820.1	0.84285848913792	0.0463361861302492
AT3G08770.2	0.841340321219037	0.0027687874307508
AT3G10340.1	0.840430769698234	0.0128879754110154
AT4G18280.1	0.839493443729271	0.0203173713420366
AT2G37180.1	0.837675861282261	0.00253958499680801
AT1G55740.1	0.837532975246412	0.0432499674793827
AT5G15160.1	0.828015535619114	0.0466120607006461
AT1G27030.1	0.820550196066907	0.000175815405320636
AT1G67870.1	0.819960752098276	0.000880765634335102
AT2G47860.3	0.81788122778747	0.0440828883361623
AT1G29395.1	0.813603400227782	0.00888913317456521
AT2G39050.1	0.80250402532429	0.00888913317456521
AT1G09500.1	0.799255421989301	0.0243991671330555
AT1G20823.1	0.793869413547249	0.0178663027537653
AT5G57790.1	0.7903733573852	0.0289635452437763
AT2G38870.1	0.788096200636112	0.0158615647247844
AT2G24260.1	0.782203612775241	0.0399039172824226
AT3G56960.1	0.78147604588678	0.0250016138488908
AT1G22370.2	0.780708030439443	0.0282634797418724
AT5G01520.1	0.780330594391151	0.0293494255781277
AT2G45920.1	0.7739295932807	0.0245191372987445
AT1G30260.1	0.772122966961051	0.011777915876099
AT5G07700.1	0.767366578470214	0.021415725203155
AT2G32990.1	0.762726043608169	0.000175815405320636
AT1G80760.1	0.76074680884953	0.00326453873731488
AT1G48780.1	0.759925834667502	0.0388614452741942
AT3G63450.3	0.759633951954199	0.00218219654101837
AT5G07690.1	0.758283175088105	0.000174172136455131
AT3G13980.1	0.755035829061779	0.0103721348604934
AT3G52800.1	0.749807509595836	0.00304804836353655
AT2G19920.1	0.749089296440222	0.0467585354551714
AT3G61890.1	0.747979237167972	0.0287105056745135
AT2G19580.1	0.74492301492995	0.0398146967396236
AT5G12110.1	0.741613916212476	0.0166598990595891
AT4G34060.1	0.741069085049606	0.0288490111355501
AT3G57010.1	0.740484926092384	0.0452063571895883
AT1G67300.2	0.73860673606263	0.00310878671917586
AT5G60020.1	0.735428242730799	0.0103721348604934
AT3G18950.1	0.733573243291379	0.0189199052818739
AT1G32370.2	0.731335386505915	0.023022473971479
AT3G61490.1	0.728234494271186	0.0145832715832501
AT2G38090.1	0.727623515649898	0.0482882151626906
AT5G19600.1	0.726745176089987	0.0425195284992559
AT5G65683.1	0.726626687360538	0.000511916703469166
AT2G37200.1	0.724449293154193	0.0302715564425613
AT1G15830.1	0.72410997909693	0.0326225189379697
AT1G21400.1	0.717961860119547	0.042052666011065
AT5G41610.1	0.711818633275102	0.0275034383282166
AT1G78970.2	0.709510306603208	0.0103893201541268
AT5G43150.1	0.709137462325077	0.0298152657380735
AT2G29730.1	0.708361058716285	0.0146244371977745
AT1G54100.1	0.70415600101789	0.0010604084919209
AT5G60870.1	0.703918536804741	0.0140492876407073
AT5G50780.1	0.701452713623072	0.00368345007556789
AT3G19620.1	0.700537754750975	0.0147831151974255
AT1G60590.1	0.700247771976403	0.0148857437804316
AT3G53100.1	0.697499579267816	0.00253958499680801
AT2G34490.1	0.696866147197263	0.0453012775922854
AT2G21590.1	0.693273646104667	0.0343450401397694
AT3G22550.1	0.68894329006207	0.00859667371329846
AT5G24150.1	0.686271824910859	0.000709205159832316
AT3G54390.1	0.678863777829355	0.0490729754438357
AT1G15550.1	0.678211266124921	0.00721518709008008
AT5G12140.1	0.673265701034563	0.0402656841850867
AT5G45275.1	0.673049256029175	0.01102623904588
AT1G14900.1	0.672940178208648	0.0319299308861079
AT1G74310.1	0.672764769966405	0.023193348842936
AT1G55310.3	0.671917823555087	0.00131830632380275
AT4G04020.1	0.671554677861757	0.000196897162242131
AT5G24620.1	0.671249991173302	0.000273242865095207
AT3G14067.1	0.668649560210963	0.00666430030059255
AT2G41870.1	0.665333212584528	0.00446186690195427
AT5G03190.2	0.65786200452111	0.000797732833032603
AT5G15530.1	0.657070545803506	0.00078184844638697
AT5G19860.1	0.656728587157667	0.00225514991555462
AT5G24800.1	0.654712042438667	0.0470236161526368
AT1G69295.1	0.647820825445015	0.00829308397049567
AT5G64260.1	0.643663813017307	0.0364624306349743
AT5G44660.1	0.643564466171241	0.0295366327895281
AT2G14890.1	0.636076397876079	0.00285984843414241
AT4G39730.1	0.629829388529287	0.0132872628254239
AT1G58360.1	0.625164811149745	0.000228427515357763
AT1G80310.1	0.622334859613471	0.0170698290942841
AT1G70620.3	0.621164613077581	0.0155864019997243
AT1G78070.1	0.619719597493593	0.000582257694826202
AT5G47640.1	0.617673174916671	0.0140397493113542
AT5G27600.1	0.615641405489735	0.0368472418594067
AT4G37980.1	0.61199450287196	0.0156676994959666
AT3G26740.1	0.608597255413837	0.0160021406005192
AT5G42980.1	0.607982103661008	0.00285984843414241
AT5G64240.2	0.605515503324231	0.0150803368239028
AT1G78680.1	0.605283027019082	0.00112861807025388
AT1G64440.1	0.601259381127959	0.00369450475630713
AT4G00230.1	0.599807542366398	0.0378368981542552
AT3G63210.1	0.599462491603869	0.0476928690468759
AT1G45201.1	0.598368451139445	0.000471975257560277
AT5G45350.1	0.597347896236583	0.00434865488059352
AT1G19950.1	0.593938540362679	0.0281112953496323
AT2G24940.1	0.591287664282539	0.028580762859345
AT2G24945.1	0.591287664282539	0.028580762859345
AT5G41460.1	0.590724653617137	0.00945800944254526
AT4G24010.1	0.590324723993238	0.040524156621531
AT5G33370.1	0.58958171476472	0.0408532811271037
AT3G05030.1	0.588755439659726	0.00593030375027518
AT2G38540.1	0.583639451980411	0.00895007735741198
AT5G60680.1	0.58363204826328	0.0250016138488908
AT5G58740.1	0.582824657391604	0.0335555740911059
AT2G33850.1	0.578269824799576	0.0153137293170446
AT5G18140.1	0.576592861549513	0.0227327310835851
AT4G36980.4	0.575091584331995	0.00593030375027518
AT5G25610.1	0.573150876532631	0.0199661431022851
AT1G21440.1	0.570848081061193	0.0288490111355501
AT5G62540.1	0.568440005352176	0.0153137293170446
AT1G67750.1	0.568300006009214	0.0222964139495262
AT5G15780.1	0.567460054380806	0.0175024542435103
AT2G28470.1	0.562616760140974	0.000108858866546059
AT1G09310.1	0.562571854249859	0.0210832030363525
AT3G06760.2	0.56172228054131	0.0267588528559511
AT5G43330.1	0.56083695117184	0.00831433487272662
AT3G02020.1	0.557766226584674	0.0362008977895056
AT3G48460.1	0.553744055118434	0.00635307306841476
AT1G53580.1	0.549966862523991	0.0136555095085864
AT5G20830.1	0.549770899807142	0.00112861807025388
AT2G18230.1	0.548024150298616	0.0121045748350889
AT5G04950.1	0.543376455628187	0.0353574323920032
AT3G18490.1	0.543127503501396	0.0338844815837445
AT1G26150.1	0.542542088070308	0.011599169975236
AT3G24770.1	0.541810574985311	0.0312113524881917
AT1G79460.1	0.539781960706294	0.00424049484000396
AT1G28400.1	0.538148545962098	0.0280452692527555
AT3G54820.1	0.538111754238266	0.0425195284992559
AT1G72810.1	0.536068510373489	0.00434865488059352
AT3G26450.1	0.53592168877894	0.0378368981542552
AT4G38740.1	0.535169905026364	0.00691069118394115
AT5G59960.1	0.535118720109736	0.0174358358700292
AT2G34170.1	0.534800303470598	0.0301902784619698
AT4G24960.1	0.530133829836323	0.0408532811271037
AT1G07350.1	0.528302490502989	0.0300032413782913
AT1G55020.1	0.528179622862899	0.0111891632444525
AT1G62810.1	0.52804799314968	0.0387656446835185
AT1G20440.1	0.523468584922469	0.010387680190828
AT4G12460.1	0.522833475330785	0.0202396472783285
AT3G61950.1	0.521515010795325	0.0497998205344482
AT1G02020.1	0.520631447903162	0.0505945281244273
AT5G24000.1	0.519778805013294	0.034223250226356
AT4G21960.1	0.515509317342146	0.00218251376730242
AT5G62090.1	0.513210811274563	0.0131355264435312
AT3G14720.1	0.510308765409045	0.00372213265535112
AT4G31200.2	0.510156710412827	0.0402656841850867
AT1G69410.1	0.505450883220578	0.00420725505235244
AT1G67510.1	0.503393654052409	0.0355281436769843
AT2G14610.1	-4.32035444765685	0.00201351933441138
AT2G08986.1	-4.09857492540016	0.000252884693292349
AT1G40104.1	-3.82701948799648	0.000582257694826202
AT2G07981.1	-3.58223987446543	0.00118539413505823
AT2G26010.1	-3.5357882316836	0.00911828935759459
AT4G10500.1	-3.53005778645451	0.0325728106990494
AT5G44420.1	-3.03538816650493	0.00114833869003571
AT1G14880.1	-2.81144297297533	0.000708811862217232
AT4G12500.1	-2.80434421666933	0.00505167170109914
AT1G05575.1	-2.72726923176914	0.00218251376730242
AT1G06160.1	-2.44133726872064	0.00593030375027518
AT1G75050.1	-2.3647772423265	0.00106615553520195
AT2G44380.1	-2.31489265696624	0.0236026390207586
AT4G35180.1	-2.28620179191353	0.00593030375027518
AT1G52950.1	-2.16490683838742	0.030370104796477
AT5G57220.1	-2.13008521161367	0.000241949157901316
AT3G01290.1	-2.06185452308869	0.000537930641924036
AT3G22930.1	-1.82057715456896	0.00402875117321116
AT2G15390.2	-1.79584564502043	0.000131476989518705
AT2G14560.1	-1.79463362287901	0.00399958268343769
AT4G29050.1	-1.75974491829381	0.00961723108166794
AT3G26200.1	-1.68639177982445	0.00116324647262447
AT4G03450.1	-1.67490778802338	0.0298701910819981
AT1G25400.1	-1.6728785328678	0.00123169094351807
AT4G17860.1	-1.63916858415613	0.000308508722204173
AT3G50470.1	-1.62070210119518	0.0267588528559511
AT3G01080.1	-1.61877686101605	0.00142768635520551
AT1G02360.1	-1.61459839216601	0.0334086077116203
AT2G05380.1	-1.609990315672	0.00103731613262964
AT1G48180.1	-1.53978777414363	0.0260489169029104
AT4G12480.1	-1.52765848449393	0.0260489169029104
AT1G13470.1	-1.52542202075794	0.00778093899874928
AT3G48640.1	-1.51635510548041	0.00534458075255593
AT3G09020.1	-1.50564913419017	0.0282746994947707
AT3G57260.1	-1.47380636369777	0.0395387297318896
AT5G60780.1	-1.43647374254927	0.0020882728312801
AT5G51470.1	-1.42934912310687	0.000309834091573437
AT1G18570.1	-1.41975147586235	0.00113696817588062
AT3G04210.1	-1.40049970821542	0.000945246202006068
AT5G05440.1	-1.3701592720209	0.00635455908136836
AT4G18250.1	-1.35242431883904	0.00268555551115765
AT3G53010.1	-1.34703603227597	0.0378368981542552
AT3G48360.1	-1.34617742548869	0.0121524968608081
AT2G38940.1	-1.33472500040448	0.000309187552806788
AT2G23770.1	-1.33078354415055	0.00027363439994822
AT5G47220.1	-1.31222130000864	0.00686204294486506
AT4G19430.1	-1.30944092068853	0.0260525781959901
AT2G26560.1	-1.28240296312746	0.0112829753553864
AT4G26830.1	-1.27205648360154	0.0279979546352483
AT4G18197.1	-1.26799706669804	0.00290412449623017
AT1G05680.1	-1.2671588061009	0.0153137293170446
AT2G24600.3	-1.25184756687396	0.0132546823827072
AT4G11290.1	-1.2371485671587	0.0148698007794835
AT1G49920.1	-1.23227131307576	0.000833290531475566
AT2G14580.1	-1.22299780679261	0.0167563756676145
AT3G15356.1	-1.2129256837137	0.000176313234030365
AT5G44020.1	-1.20732805721771	0.00036389977956669
AT2G26360.1	-1.19176513849972	0.000669955720839838
AT1G75750.1	-1.18366218886436	0.000157418054015743
AT1G21100.1	-1.17895669157592	0.00610099087689906
AT2G41100.1	-1.17443351191914	0.00699416211439114
AT1G75040.1	-1.17282229887655	0.0142915942228254
AT4G36500.1	-1.16414316786725	0.001874719023417
AT1G13260.1	-1.14436474659397	0.0137121298427929
AT5G61590.1	-1.13197413380535	0.0279869130700172
AT4G23130.2	-1.13146033868928	0.00378774094799329
AT5G61440.1	-1.1310725417152	0.0366974467249046
AT1G14520.1	-1.13014933863956	0.00771846102042774
AT5G48850.1	-1.12011570009414	0.0483420558795138
AT5G18840.1	-1.11920224272959	0.0159265661993303
AT3G55646.1	-1.11778540207407	0.00158768245232458
AT3G07195.1	-1.11284164640157	0.0440828883361623
AT4G33050.2	-1.07903157382168	0.000686246817994354
AT1G78000.1	-1.07564210538896	0.0226972980913379
AT4G21870.1	-1.06903074573239	0.00959842421373736
AT1G22570.1	-1.04823476555405	0.00348718356559559
AT1G24530.1	-1.02724372784857	0.000677142079302488
AT5G26220.1	-1.01841443302773	0.0390605445735346
AT2G30930.1	-1.01526224767087	0.0154922461211823
AT1G55450.2	-1.0074643597756	0.00114833869003571
AT1G79770.1	-0.995531301563353	0.0298982857823555
AT3G52400.1	-0.993293641688134	0.0432499674793827
AT4G36670.1	-0.981970296768314	0.0112096882008657
AT2G16380.1	-0.972961884177131	0.000309834091573437
AT4G15680.1	-0.97220702192401	0.039612693822273
AT2G30600.5	-0.969571644444025	0.000176313234030365
AT1G66700.1	-0.967223590358715	0.0182668948536798
AT2G26440.1	-0.966094698400561	0.0375174656805839
AT3G22060.1	-0.961021965228417	0.0183102194281334
AT2G46440.1	-0.952198751616298	0.0354764586992693
AT1G21130.1	-0.94773650836364	0.000457310365975045
AT5G41740.2	-0.944619329541174	0.0452063571895883
AT5G35735.1	-0.933853954466121	0.00338206123242234
AT1G57990.1	-0.927616330383252	0.0279869130700172
AT5G46330.1	-0.92690329324638	0.00197686969863112
AT1G68840.1	-0.925598271270275	0.0256196013005968
AT1G01060.1	-0.918556380173727	0.0470121231047011
AT2G39210.1	-0.914184744672325	0.0308933263751146
AT4G04570.1	-0.913901550519394	0.0122551655230363
AT5G42010.1	-0.899743307462329	0.0430766776076982
AT1G21110.1	-0.89659364603813	0.0339635757746102
AT1G22400.1	-0.896183544390319	0.0187230784235523
AT1G25560.1	-0.891952268500337	0.0117942073739783
AT5G20250.4	-0.88380178538424	0.0264416660759425
AT1G59870.1	-0.879272573648011	0.00771846716825153
AT2G30615.1	-0.878338766678755	0.00290412449623017
AT1G64170.1	-0.872679310679471	0.0395087852632996
AT2G02010.1	-0.867470296161393	0.0364624306349743
AT4G15760.1	-0.852938151878249	0.0298701910819981
AT4G22710.1	-0.836084694193167	0.00219215083960394
AT1G11340.1	-0.816103969408437	0.0487532990955487
AT1G22550.1	-0.814998381265235	0.021415725203155
AT3G59670.1	-0.80929061645475	0.000321781761317982
AT4G19380.1	-0.807927355479102	0.000457310365975045
AT1G03870.1	-0.801316865970789	0.00593030375027518
AT1G16830.1	-0.801074952815755	0.0378368981542552
AT1G35350.1	-0.786870603587509	0.00249681768277092
AT2G27840.1	-0.782820712305657	0.0112829753553864
AT4G23820.1	-0.781931926369749	0.00230660567236659
AT1G76520.1	-0.769793829383426	0.00284278529546107
AT1G16390.1	-0.769607979233805	0.0293497711284949
AT4G05120.1	-0.768420151424755	0.018123636706873
AT1G22740.1	-0.748218307122409	0.0425195284992559
AT4G22690.1	-0.747412301773193	0.00308788668921433
AT3G61060.2	-0.746640204744897	0.0343980041607266
AT4G20260.4	-0.743021039031999	0.0272331646277946
AT3G55740.1	-0.741968866831332	0.00957798033059677
AT5G45720.1	-0.740353388000978	0.0189199052818739
AT5G19300.1	-0.736500962343898	0.00142192770268549
AT2G28260.1	-0.733784494467708	0.0362008977895056
AT4G00300.1	-0.725967748851018	0.0264416660759425
AT5G37600.1	-0.722403374149865	0.0103893201541268
AT3G06530.2	-0.717123143043124	0.00680813562034168
AT4G13410.1	-0.708449346791916	0.038854415242106
AT5G02760.1	-0.69947657652706	0.0149494920807311
AT2G16280.1	-0.698694354008678	0.000551110969213146
AT5G20160.2	-0.698486847624143	0.0222566957598543
AT2G01860.1	-0.696721830679271	0.00960240920389424
AT4G38100.1	-0.693834193743247	0.0308642034175372
AT3G07010.1	-0.685325993924618	0.0122270988516015
AT5G11160.1	-0.68468841051	0.0335949654355309
AT3G12860.1	-0.667712810335884	0.0187230784235523
AT2G06850.1	-0.665319440668628	0.00219215083960394
AT2G44490.1	-0.663393653521112	0.000962751520026475
AT4G27300.1	-0.661196893002311	0.042619545784661
AT1G51805.1	-0.660873183134257	0.00102349270057109
AT4G23400.1	-0.657343808141691	0.0374828976616776
AT1G78930.1	-0.654663632758729	0.0167563756676145
AT2G31010.1	-0.651399979428353	0.0321021812355388
AT5G06550.1	-0.639861215357572	0.0094772469393637
AT1G29660.1	-0.635614067383931	0.00190636214426987
AT3G28940.1	-0.635420015507473	0.0308933263751146
AT3G62110.1	-0.633717375447957	0.015603615985756
AT3G55510.1	-0.629505350508928	0.00158905154451434
AT4G38420.1	-0.627870234946534	0.0231228967684259
AT5G58950.1	-0.627163955773593	0.00769840416285884
AT4G34740.1	-0.622853598287684	0.00732984088118551
AT4G17616.1	-0.622840005178901	0.0306913466130822
AT1G72730.1	-0.62108461943284	0.00895007735741198
AT4G34138.1	-0.62051336610712	0.023193348842936
AT2G37460.1	-0.620198917097413	0.00114897244936809
AT1G76680.2	-0.618358003513513	0.019942477685812
AT1G71880.1	-0.617630448354494	0.00031205195401798
AT5G13710.1	-0.615864616429491	0.00170742197712982
AT5G52820.1	-0.614064777843206	0.00415329538113409
AT5G55920.1	-0.61377743557885	0.000367217171990828
AT5G27120.1	-0.604428149794464	0.0107206083718818
AT4G19410.1	-0.601681427172253	0.000833290531475566
AT4G28450.1	-0.595941374313597	0.0378368981542552
AT3G18600.1	-0.593015777074844	0.000945246202006068
AT4G18010.1	-0.59299027866865	0.00718635320445021
AT4G23010.3	-0.591987655613725	0.0330584795309983
AT3G57520.1	-0.588220472108077	0.0432499674793827
AT1G66200.3	-0.586528378519807	0.00170742197712982
AT1G58602.1	-0.585307621149485	0.0309161239800967
AT5G60790.1	-0.580850855910174	0.00414536079274523
AT2G28600.1	-0.577904939884981	0.00185708036513906
AT5G22100.1	-0.564838618460384	0.0440828883361623
AT4G00950.1	-0.559754956638539	0.0477109516451246
AT1G52930.1	-0.558436809801583	0.00256164043649141
AT1G65190.1	-0.557810697184447	0.0287105056745135
AT1G13110.1	-0.556714485615272	0.01102623904588
AT5G51220.1	-0.551853432511451	0.0279869130700172
AT5G34940.2	-0.550039445157592	0.0432499674793827
AT4G34910.1	-0.548400835861515	0.0108069483259831
AT1G08610.1	-0.547950714033078	0.0204874948780778
AT1G18800.1	-0.545920916750893	0.00211757577623719
AT3G57330.1	-0.545536201251572	0.0378899145249718
AT2G19640.2	-0.534081818333783	0.0264929440647557
AT5G60990.1	-0.531580992811265	0.00777087989451679
AT2G18730.1	-0.530459433690384	0.00593030375027518
AT4G10450.1	-0.530091046542061	0.0435679703554589
AT5G08020.1	-0.528751692015724	0.0203639064800207
AT1G20780.1	-0.525832297651107	0.0277416857136382
AT5G16070.1	-0.52168552732237	0.0160967333368426
AT1G09970.2	-0.51842822653137	0.0174358358700292
AT3G21540.1	-0.51680166008129	0.0180573700793663
AT1G12650.1	-0.509375572407226	0.0211599006736778
AT1G48920.1	-0.508344870625413	0.00194096439704541
AT5G40200.1	-0.505544325337016	0.00225514991555462
AT5G16750.1	-0.504971508927382	0.0182668948536798
AT5G14050.1	-0.504943858018085	0.0032281032767537
AT5G56950.1	-0.502737416575957	0.00330315164007087
AT4G04940.1	-0.50096729710276	0.0374828976616776
AT4G30610.1	-0.500964971061604	0.0236026390207586
