# Supplementary material for: Mild drought in the vegetative stage induces phenotypic, gene expression, and DNA methylation plasticity in Arabidopsis but no transgenerational effects
Source: J Exp Bot. 2020 Mar 13;71(12):3588–602. doi: 10.1093/jxb/eraa132 (PMC7307858; doi:10.1093/jxb/eraa132)
Supplement: eraa132_suppl_supplementary_Table_S10 [file eraa132_suppl_supplementary_table_s10.xlsx]

## Sheet: Sheet1
Analysis Type:	PANTHER Overrepresentation Test (Released 20190701)
Annotation Version and Release Date:	GO Ontology database Released 2019-02-02
Analyzed List:	Client Text Box Input (Arabidopsis thaliana)
Reference List:	Arabidopsis thaliana (all genes in database)
Test Type:	FISHER
Correction:	FDR
Displaying only results for FDR P < 0.05
GO biological process complete	Arabidopsis thaliana - REFLIST (27581)	Client Text Box Input (469)	Client Text Box Input (expected)	Client Text Box Input (over/under)	Client Text Box Input (fold Enrichment)	Client Text Box Input (raw P-value)	Client Text Box Input (FDR)
defense response by callose deposition in cell wall (GO:0052544)	16	5	0.27	+	18.38	2.09e-05	0.00309
defense response by cell wall thickening (GO:0052482)	17	5	0.29	+	17.3	2.66e-05	0.00384
defense response by callose deposition (GO:0052542)	19	5	0.32	+	15.48	4.18e-05	0.00562
response to mannitol (GO:0010555)	17	4	0.29	+	13.84	0.000368	0.0341
induced systemic resistance (GO:0009682)	31	6	0.53	+	11.38	3.17e-05	0.00436
callose deposition in cell wall (GO:0052543)	27	5	0.46	+	10.89	0.000177	0.0184
cell wall thickening (GO:0052386)	29	5	0.49	+	10.14	0.000239	0.0239
callose localization (GO:0052545)	34	5	0.58	+	8.65	0.000461	0.0407
indole glucosinolate metabolic process (GO:0042343)	36	5	0.61	+	8.17	0.000584	0.0493
response to water (GO:0009415)	353	38	6	+	6.33	3e-18	3.54e-15
response to water deprivation (GO:0009414)	346	37	5.88	+	6.29	1.03e-17	1.02e-14
response to hydrogen peroxide (GO:0042542)	78	8	1.33	+	6.03	9.76e-05	0.0111
response to high light intensity (GO:0009644)	81	8	1.38	+	5.81	0.000124	0.0136
leaf senescence (GO:0010150)	97	8	1.65	+	4.85	0.00039	0.0354
plant organ senescence (GO:0090693)	103	8	1.75	+	4.57	0.000566	0.0492
inorganic anion transport (GO:0015698)	103	8	1.75	+	4.57	0.000566	0.0485
response to jasmonic acid (GO:0009753)	217	16	3.69	+	4.34	2.24e-06	0.000401
defense response, incompatible interaction (GO:0009814)	168	12	2.86	+	4.2	5.48e-05	0.00705
innate immune response (GO:0045087)	296	21	5.03	+	4.17	1.09e-07	2.69e-05
response to light intensity (GO:0009642)	156	11	2.65	+	4.15	0.000124	0.0138
immune response (GO:0006955)	302	21	5.14	+	4.09	1.5e-07	3.4e-05
response to acid chemical (GO:0001101)	1178	76	20.03	+	3.79	1.32e-22	3.9e-19
immune system process (GO:0002376)	359	23	6.1	+	3.77	1.53e-07	3.35e-05
response to abscisic acid (GO:0009737)	554	35	9.42	+	3.72	1.2e-10	3.72e-08
response to alcohol (GO:0097305)	558	35	9.49	+	3.69	1.43e-10	4.24e-08
response to antibiotic (GO:0046677)	304	19	5.17	+	3.68	2.59e-06	0.000451
response to fungus (GO:0009620)	310	19	5.27	+	3.6	3.39e-06	0.000542
defense response to fungus (GO:0050832)	232	14	3.95	+	3.55	7.61e-05	0.00937
response to ethylene (GO:0009723)	216	13	3.67	+	3.54	0.00014	0.015
response to wounding (GO:0009611)	216	13	3.67	+	3.54	0.00014	0.0147
cellular response to extracellular stimulus (GO:0031668)	207	12	3.52	+	3.41	0.000345	0.0324
response to lipid (GO:0033993)	751	43	12.77	+	3.37	1.69e-11	5.87e-09
response to inorganic substance (GO:0010035)	945	54	16.07	+	3.36	3.77e-14	2.23e-11
response to oxygen-containing compound (GO:1901700)	1595	90	27.12	+	3.32	5.57e-23	3.3e-19
cellular response to external stimulus (GO:0071496)	213	12	3.62	+	3.31	0.00044	0.0394
cellular response to acid chemical (GO:0071229)	399	22	6.78	+	3.24	2.99e-06	0.000491
response to external biotic stimulus (GO:0043207)	988	54	16.8	+	3.21	2.04e-13	9.29e-11
response to other organism (GO:0051707)	988	54	16.8	+	3.21	2.04e-13	8.63e-11
response to biotic stimulus (GO:0009607)	989	54	16.82	+	3.21	2.12e-13	8.36e-11
response to cold (GO:0009409)	428	23	7.28	+	3.16	2.68e-06	0.000454
response to extracellular stimulus (GO:0009991)	263	14	4.47	+	3.13	0.000262	0.0259
cellular response to oxygen-containing compound (GO:1901701)	575	30	9.78	+	3.07	1.49e-07	3.52e-05
response to organic cyclic compound (GO:0014070)	327	17	5.56	+	3.06	7.85e-05	0.00948
defense response to other organism (GO:0098542)	682	35	11.6	+	3.02	1.97e-08	5.55e-06
response to osmotic stress (GO:0006970)	666	34	11.32	+	3	3.56e-08	9.16e-06
response to drug (GO:0042493)	593	30	10.08	+	2.98	2.78e-07	5.86e-05
response to external stimulus (GO:0009605)	1387	69	23.59	+	2.93	5.31e-15	3.93e-12
response to salt stress (GO:0009651)	590	29	10.03	+	2.89	7.68e-07	0.000142
response to temperature stimulus (GO:0009266)	622	30	10.58	+	2.84	7.18e-07	0.000137
response to endogenous stimulus (GO:0009719)	1615	73	27.46	+	2.66	7.99e-14	4.3e-11
response to hormone (GO:0009725)	1599	72	27.19	+	2.65	1.45e-13	7.17e-11
response to oxidative stress (GO:0006979)	425	19	7.23	+	2.63	0.0002	0.0204
response to bacterium (GO:0009617)	493	22	8.38	+	2.62	6.61e-05	0.00832
multi-organism process (GO:0051704)	1482	64	25.2	+	2.54	2.41e-11	7.91e-09
response to abiotic stimulus (GO:0009628)	2099	88	35.69	+	2.47	1.01e-14	6.66e-12
defense response (GO:0006952)	1145	48	19.47	+	2.47	2.24e-08	6.02e-06
response to organic substance (GO:0010033)	1915	80	32.56	+	2.46	2.59e-13	9.56e-11
cellular response to endogenous stimulus (GO:0071495)	672	28	11.43	+	2.45	2.91e-05	0.0041
cellular response to chemical stimulus (GO:0070887)	963	40	16.38	+	2.44	4.59e-07	9.36e-05
cellular response to hormone stimulus (GO:0032870)	656	27	11.15	+	2.42	4.75e-05	0.00624
hormone-mediated signaling pathway (GO:0009755)	542	22	9.22	+	2.39	0.000307	0.0298
cellular response to organic substance (GO:0071310)	765	31	13.01	+	2.38	1.52e-05	0.0023
response to stress (GO:0006950)	3157	124	53.68	+	2.31	1.04e-18	1.54e-15
response to chemical (GO:0042221)	2776	107	47.2	+	2.27	1.68e-15	1.42e-12
cell communication (GO:0007154)	1622	53	27.58	+	1.92	7.88e-06	0.00123
response to stimulus (GO:0050896)	5729	187	97.42	+	1.92	1.18e-20	2.32e-17
cellular response to stimulus (GO:0051716)	2332	73	39.65	+	1.84	6.73e-07	0.000133
biological_process (GO:0008150)	21228	396	360.97	+	1.1	8.05e-05	0.00952
Unclassified (UNCLASSIFIED)	6353	73	108.03	-	0.68	8.05e-05	0.00934
protein localization (GO:0008104)	778	2	13.23	-	0.15	0.000318	0.0304
